# Supplementary material for: Versatile Detection of Diverse Selective Sweeps with Flex-Sweep
Source: Mol Biol Evol. 2023 Jun 12;40(6):msad139. doi: 10.1093/molbev/msad139 (PMC10287538; doi:10.1093/molbev/msad139)
Supplement: msad139_Supplementary_Data [file msad139_supplementary_data.zip]

Archive with 3 entries (3 files):
- suppl_table_1.txt
- Supplementary_methods_results_23May2023.docx
- MBE_FlexSweep_minor_revision_supplement.pdf
