# Supplementary material for: Versatile Detection of Diverse Selective Sweeps with Flex-Sweep
Source: Mol Biol Evol. 2023 Jun 12;40(6):msad139. doi: 10.1093/molbev/msad139 (PMC10287538; doi:10.1093/molbev/msad139)
Supplement: msad139_Supplementary_Data [file msad139_supplementary_data.zip › suppl_table_1.txt]

chromosome_names	ensembl_id	external_gene_name	streak_start	streak_end	sweep_probability	nearest_window_center
chr1	ENSG00000142606	MMEL1	2403248	2643248	0.999938309192658	2543248
chr1	ENSG00000037637	FBXO42	16563248	16783248	0.998721480369568	16623248
chr1	ENSG00000142599	RERE	8573248	8823248	0.999186515808106	8733248
chr1	ENSG00000157881	PANK4	2403248	2643248	0.996870636940002	2453248
chr1	ENSG00000048707	VPS13D	12243248	12593248	0.999827146530151	12353248
chr1	ENSG00000048707	VPS13D	12243248	12593248	0.999953866004944	12423248
chr1	ENSG00000048707	VPS13D	12243248	12593248	0.999956667423248	12433248
chr1	ENSG00000048707	VPS13D	12243248	12593248	0.999956667423248	12433248
chr1	ENSG00000048707	VPS13D	12243248	12593248	0.999956667423248	12433248
chr1	ENSG00000048707	VPS13D	12243248	12593248	0.999951720237732	12443248
chr1	ENSG00000048707	VPS13D	12243248	12593248	0.999951720237732	12443248
chr1	ENSG00000048707	VPS13D	12243248	12593248	0.999947667121887	12453248
chr1	ENSG00000048707	VPS13D	12243248	12593248	0.999921143054962	12463248
chr1	ENSG00000048707	VPS13D	12243248	12593248	0.999883770942688	12473248
chr1	ENSG00000048707	VPS13D	12243248	12593248	0.999632954597473	12503248
chr1	ENSG00000048707	VPS13D	12243248	12593248	0.998698949813843	12533248
chr1	ENSG00000048707	VPS13D	12243248	12593248	0.974002003669739	12563248
chr1	ENSG00000048707	VPS13D	12243248	12593248	0.926854491233826	12573248
chr1	ENSG00000048707	VPS13D	12243248	12593248	0.999827146530151	12353248
chr1	ENSG00000048707	VPS13D	12243248	12593248	0.999953866004944	12423248
chr1	ENSG00000048707	VPS13D	12243248	12593248	0.999956667423248	12433248
chr1	ENSG00000048707	VPS13D	12243248	12593248	0.999956667423248	12433248
chr1	ENSG00000048707	VPS13D	12243248	12593248	0.999956667423248	12433248
chr1	ENSG00000048707	VPS13D	12243248	12593248	0.999951720237732	12443248
chr1	ENSG00000048707	VPS13D	12243248	12593248	0.999951720237732	12443248
chr1	ENSG00000048707	VPS13D	12243248	12593248	0.999947667121887	12453248
chr1	ENSG00000048707	VPS13D	12243248	12593248	0.999921143054962	12463248
chr1	ENSG00000048707	VPS13D	12243248	12593248	0.999883770942688	12473248
chr1	ENSG00000048707	VPS13D	12243248	12593248	0.999632954597473	12503248
chr1	ENSG00000048707	VPS13D	12243248	12593248	0.998698949813843	12533248
chr1	ENSG00000048707	VPS13D	12243248	12593248	0.974002003669739	12563248
chr1	ENSG00000048707	VPS13D	12243248	12593248	0.926854491233826	12573248
chr1	ENSG00000048707	VPS13D	12243248	12593248	0.999827146530151	12353248
chr1	ENSG00000048707	VPS13D	12243248	12593248	0.999953866004944	12423248
chr1	ENSG00000048707	VPS13D	12243248	12593248	0.999956667423248	12433248
chr1	ENSG00000048707	VPS13D	12243248	12593248	0.999956667423248	12433248
chr1	ENSG00000048707	VPS13D	12243248	12593248	0.999956667423248	12433248
chr1	ENSG00000048707	VPS13D	12243248	12593248	0.999951720237732	12443248
chr1	ENSG00000048707	VPS13D	12243248	12593248	0.999951720237732	12443248
chr1	ENSG00000048707	VPS13D	12243248	12593248	0.999947667121887	12453248
chr1	ENSG00000048707	VPS13D	12243248	12593248	0.999921143054962	12463248
chr1	ENSG00000048707	VPS13D	12243248	12593248	0.999883770942688	12473248
chr1	ENSG00000048707	VPS13D	12243248	12593248	0.999632954597473	12503248
chr1	ENSG00000048707	VPS13D	12243248	12593248	0.998698949813843	12533248
chr1	ENSG00000048707	VPS13D	12243248	12593248	0.974002003669739	12563248
chr1	ENSG00000048707	VPS13D	12243248	12593248	0.926854491233826	12573248
chr1	ENSG00000048707	VPS13D	12243248	12593248	0.999827146530151	12353248
chr1	ENSG00000048707	VPS13D	12243248	12593248	0.999953866004944	12423248
chr1	ENSG00000048707	VPS13D	12243248	12593248	0.999956667423248	12433248
chr1	ENSG00000048707	VPS13D	12243248	12593248	0.999956667423248	12433248
chr1	ENSG00000048707	VPS13D	12243248	12593248	0.999956667423248	12433248
chr1	ENSG00000048707	VPS13D	12243248	12593248	0.999951720237732	12443248
chr1	ENSG00000048707	VPS13D	12243248	12593248	0.999951720237732	12443248
chr1	ENSG00000048707	VPS13D	12243248	12593248	0.999947667121887	12453248
chr1	ENSG00000048707	VPS13D	12243248	12593248	0.999921143054962	12463248
chr1	ENSG00000048707	VPS13D	12243248	12593248	0.999883770942688	12473248
chr1	ENSG00000048707	VPS13D	12243248	12593248	0.999632954597473	12503248
chr1	ENSG00000048707	VPS13D	12243248	12593248	0.998698949813843	12533248
chr1	ENSG00000048707	VPS13D	12243248	12593248	0.974002003669739	12563248
chr1	ENSG00000048707	VPS13D	12243248	12593248	0.926854491233826	12573248
chr1	ENSG00000048707	VPS13D	12243248	12593248	0.999827146530151	12353248
chr1	ENSG00000048707	VPS13D	12243248	12593248	0.999953866004944	12423248
chr1	ENSG00000048707	VPS13D	12243248	12593248	0.999956667423248	12433248
chr1	ENSG00000048707	VPS13D	12243248	12593248	0.999956667423248	12433248
chr1	ENSG00000048707	VPS13D	12243248	12593248	0.999956667423248	12433248
chr1	ENSG00000048707	VPS13D	12243248	12593248	0.999951720237732	12443248
chr1	ENSG00000048707	VPS13D	12243248	12593248	0.999951720237732	12443248
chr1	ENSG00000048707	VPS13D	12243248	12593248	0.999947667121887	12453248
chr1	ENSG00000048707	VPS13D	12243248	12593248	0.999921143054962	12463248
chr1	ENSG00000048707	VPS13D	12243248	12593248	0.999883770942688	12473248
chr1	ENSG00000048707	VPS13D	12243248	12593248	0.999632954597473	12503248
chr1	ENSG00000048707	VPS13D	12243248	12593248	0.998698949813843	12533248
chr1	ENSG00000048707	VPS13D	12243248	12593248	0.974002003669739	12563248
chr1	ENSG00000048707	VPS13D	12243248	12593248	0.926854491233826	12573248
chr1	ENSG00000048707	VPS13D	12243248	12593248	0.999827146530151	12353248
chr1	ENSG00000048707	VPS13D	12243248	12593248	0.999953866004944	12423248
chr1	ENSG00000048707	VPS13D	12243248	12593248	0.999956667423248	12433248
chr1	ENSG00000048707	VPS13D	12243248	12593248	0.999956667423248	12433248
chr1	ENSG00000048707	VPS13D	12243248	12593248	0.999956667423248	12433248
chr1	ENSG00000048707	VPS13D	12243248	12593248	0.999951720237732	12443248
chr1	ENSG00000048707	VPS13D	12243248	12593248	0.999951720237732	12443248
chr1	ENSG00000048707	VPS13D	12243248	12593248	0.999947667121887	12453248
chr1	ENSG00000048707	VPS13D	12243248	12593248	0.999921143054962	12463248
chr1	ENSG00000048707	VPS13D	12243248	12593248	0.999883770942688	12473248
chr1	ENSG00000048707	VPS13D	12243248	12593248	0.999632954597473	12503248
chr1	ENSG00000048707	VPS13D	12243248	12593248	0.998698949813843	12533248
chr1	ENSG00000048707	VPS13D	12243248	12593248	0.974002003669739	12563248
chr1	ENSG00000048707	VPS13D	12243248	12593248	0.926854491233826	12573248
chr1	ENSG00000048707	VPS13D	12243248	12593248	0.999827146530151	12353248
chr1	ENSG00000048707	VPS13D	12243248	12593248	0.999953866004944	12423248
chr1	ENSG00000048707	VPS13D	12243248	12593248	0.999956667423248	12433248
chr1	ENSG00000048707	VPS13D	12243248	12593248	0.999956667423248	12433248
chr1	ENSG00000048707	VPS13D	12243248	12593248	0.999956667423248	12433248
chr1	ENSG00000048707	VPS13D	12243248	12593248	0.999951720237732	12443248
chr1	ENSG00000048707	VPS13D	12243248	12593248	0.999951720237732	12443248
chr1	ENSG00000048707	VPS13D	12243248	12593248	0.999947667121887	12453248
chr1	ENSG00000048707	VPS13D	12243248	12593248	0.999921143054962	12463248
chr1	ENSG00000048707	VPS13D	12243248	12593248	0.999883770942688	12473248
chr1	ENSG00000048707	VPS13D	12243248	12593248	0.999632954597473	12503248
chr1	ENSG00000048707	VPS13D	12243248	12593248	0.998698949813843	12533248
chr1	ENSG00000048707	VPS13D	12243248	12593248	0.974002003669739	12563248
chr1	ENSG00000048707	VPS13D	12243248	12593248	0.926854491233826	12573248
chr1	ENSG00000048707	VPS13D	12243248	12593248	0.999827146530151	12353248
chr1	ENSG00000048707	VPS13D	12243248	12593248	0.999953866004944	12423248
chr1	ENSG00000048707	VPS13D	12243248	12593248	0.999956667423248	12433248
chr1	ENSG00000048707	VPS13D	12243248	12593248	0.999956667423248	12433248
chr1	ENSG00000048707	VPS13D	12243248	12593248	0.999956667423248	12433248
chr1	ENSG00000048707	VPS13D	12243248	12593248	0.999951720237732	12443248
chr1	ENSG00000048707	VPS13D	12243248	12593248	0.999951720237732	12443248
chr1	ENSG00000048707	VPS13D	12243248	12593248	0.999947667121887	12453248
chr1	ENSG00000048707	VPS13D	12243248	12593248	0.999921143054962	12463248
chr1	ENSG00000048707	VPS13D	12243248	12593248	0.999883770942688	12473248
chr1	ENSG00000048707	VPS13D	12243248	12593248	0.999632954597473	12503248
chr1	ENSG00000048707	VPS13D	12243248	12593248	0.998698949813843	12533248
chr1	ENSG00000048707	VPS13D	12243248	12593248	0.974002003669739	12563248
chr1	ENSG00000048707	VPS13D	12243248	12593248	0.926854491233826	12573248
chr1	ENSG00000048707	VPS13D	12243248	12593248	0.999827146530151	12353248
chr1	ENSG00000048707	VPS13D	12243248	12593248	0.999953866004944	12423248
chr1	ENSG00000048707	VPS13D	12243248	12593248	0.999956667423248	12433248
chr1	ENSG00000048707	VPS13D	12243248	12593248	0.999956667423248	12433248
chr1	ENSG00000048707	VPS13D	12243248	12593248	0.999956667423248	12433248
chr1	ENSG00000048707	VPS13D	12243248	12593248	0.999951720237732	12443248
chr1	ENSG00000048707	VPS13D	12243248	12593248	0.999951720237732	12443248
chr1	ENSG00000048707	VPS13D	12243248	12593248	0.999947667121887	12453248
chr1	ENSG00000048707	VPS13D	12243248	12593248	0.999921143054962	12463248
chr1	ENSG00000048707	VPS13D	12243248	12593248	0.999883770942688	12473248
chr1	ENSG00000048707	VPS13D	12243248	12593248	0.999632954597473	12503248
chr1	ENSG00000048707	VPS13D	12243248	12593248	0.998698949813843	12533248
chr1	ENSG00000048707	VPS13D	12243248	12593248	0.974002003669739	12563248
chr1	ENSG00000048707	VPS13D	12243248	12593248	0.926854491233826	12573248
chr1	ENSG00000048707	VPS13D	12243248	12593248	0.999827146530151	12353248
chr1	ENSG00000048707	VPS13D	12243248	12593248	0.999953866004944	12423248
chr1	ENSG00000048707	VPS13D	12243248	12593248	0.999956667423248	12433248
chr1	ENSG00000048707	VPS13D	12243248	12593248	0.999956667423248	12433248
chr1	ENSG00000048707	VPS13D	12243248	12593248	0.999956667423248	12433248
chr1	ENSG00000048707	VPS13D	12243248	12593248	0.999951720237732	12443248
chr1	ENSG00000048707	VPS13D	12243248	12593248	0.999951720237732	12443248
chr1	ENSG00000048707	VPS13D	12243248	12593248	0.999947667121887	12453248
chr1	ENSG00000048707	VPS13D	12243248	12593248	0.999921143054962	12463248
chr1	ENSG00000048707	VPS13D	12243248	12593248	0.999883770942688	12473248
chr1	ENSG00000048707	VPS13D	12243248	12593248	0.999632954597473	12503248
chr1	ENSG00000048707	VPS13D	12243248	12593248	0.998698949813843	12533248
chr1	ENSG00000048707	VPS13D	12243248	12593248	0.974002003669739	12563248
chr1	ENSG00000048707	VPS13D	12243248	12593248	0.926854491233826	12573248
chr1	ENSG00000048707	VPS13D	12243248	12593248	0.999827146530151	12353248
chr1	ENSG00000048707	VPS13D	12243248	12593248	0.999953866004944	12423248
chr1	ENSG00000048707	VPS13D	12243248	12593248	0.999956667423248	12433248
chr1	ENSG00000048707	VPS13D	12243248	12593248	0.999956667423248	12433248
chr1	ENSG00000048707	VPS13D	12243248	12593248	0.999956667423248	12433248
chr1	ENSG00000048707	VPS13D	12243248	12593248	0.999951720237732	12443248
chr1	ENSG00000048707	VPS13D	12243248	12593248	0.999951720237732	12443248
chr1	ENSG00000048707	VPS13D	12243248	12593248	0.999947667121887	12453248
chr1	ENSG00000048707	VPS13D	12243248	12593248	0.999921143054962	12463248
chr1	ENSG00000048707	VPS13D	12243248	12593248	0.999883770942688	12473248
chr1	ENSG00000048707	VPS13D	12243248	12593248	0.999632954597473	12503248
chr1	ENSG00000048707	VPS13D	12243248	12593248	0.998698949813843	12533248
chr1	ENSG00000048707	VPS13D	12243248	12593248	0.974002003669739	12563248
chr1	ENSG00000048707	VPS13D	12243248	12593248	0.926854491233826	12573248
chr1	ENSG00000048707	VPS13D	12243248	12593248	0.999827146530151	12353248
chr1	ENSG00000048707	VPS13D	12243248	12593248	0.999953866004944	12423248
chr1	ENSG00000048707	VPS13D	12243248	12593248	0.999956667423248	12433248
chr1	ENSG00000048707	VPS13D	12243248	12593248	0.999956667423248	12433248
chr1	ENSG00000048707	VPS13D	12243248	12593248	0.999956667423248	12433248
chr1	ENSG00000048707	VPS13D	12243248	12593248	0.999951720237732	12443248
chr1	ENSG00000048707	VPS13D	12243248	12593248	0.999951720237732	12443248
chr1	ENSG00000048707	VPS13D	12243248	12593248	0.999947667121887	12453248
chr1	ENSG00000048707	VPS13D	12243248	12593248	0.999921143054962	12463248
chr1	ENSG00000048707	VPS13D	12243248	12593248	0.999883770942688	12473248
chr1	ENSG00000048707	VPS13D	12243248	12593248	0.999632954597473	12503248
chr1	ENSG00000048707	VPS13D	12243248	12593248	0.998698949813843	12533248
chr1	ENSG00000048707	VPS13D	12243248	12593248	0.974002003669739	12563248
chr1	ENSG00000048707	VPS13D	12243248	12593248	0.926854491233826	12573248
chr1	ENSG00000048707	VPS13D	12243248	12593248	0.999827146530151	12353248
chr1	ENSG00000048707	VPS13D	12243248	12593248	0.999953866004944	12423248
chr1	ENSG00000048707	VPS13D	12243248	12593248	0.999956667423248	12433248
chr1	ENSG00000048707	VPS13D	12243248	12593248	0.999956667423248	12433248
chr1	ENSG00000048707	VPS13D	12243248	12593248	0.999956667423248	12433248
chr1	ENSG00000048707	VPS13D	12243248	12593248	0.999951720237732	12443248
chr1	ENSG00000048707	VPS13D	12243248	12593248	0.999951720237732	12443248
chr1	ENSG00000048707	VPS13D	12243248	12593248	0.999947667121887	12453248
chr1	ENSG00000048707	VPS13D	12243248	12593248	0.999921143054962	12463248
chr1	ENSG00000048707	VPS13D	12243248	12593248	0.999883770942688	12473248
chr1	ENSG00000048707	VPS13D	12243248	12593248	0.999632954597473	12503248
chr1	ENSG00000048707	VPS13D	12243248	12593248	0.998698949813843	12533248
chr1	ENSG00000048707	VPS13D	12243248	12593248	0.974002003669739	12563248
chr1	ENSG00000048707	VPS13D	12243248	12593248	0.926854491233826	12573248
chr1	ENSG00000048707	VPS13D	12243248	12593248	0.999827146530151	12353248
chr1	ENSG00000048707	VPS13D	12243248	12593248	0.999953866004944	12423248
chr1	ENSG00000048707	VPS13D	12243248	12593248	0.999956667423248	12433248
chr1	ENSG00000048707	VPS13D	12243248	12593248	0.999956667423248	12433248
chr1	ENSG00000048707	VPS13D	12243248	12593248	0.999956667423248	12433248
chr1	ENSG00000048707	VPS13D	12243248	12593248	0.999951720237732	12443248
chr1	ENSG00000048707	VPS13D	12243248	12593248	0.999951720237732	12443248
chr1	ENSG00000048707	VPS13D	12243248	12593248	0.999947667121887	12453248
chr1	ENSG00000048707	VPS13D	12243248	12593248	0.999921143054962	12463248
chr1	ENSG00000048707	VPS13D	12243248	12593248	0.999883770942688	12473248
chr1	ENSG00000048707	VPS13D	12243248	12593248	0.999632954597473	12503248
chr1	ENSG00000048707	VPS13D	12243248	12593248	0.998698949813843	12533248
chr1	ENSG00000048707	VPS13D	12243248	12593248	0.974002003669739	12563248
chr1	ENSG00000048707	VPS13D	12243248	12593248	0.926854491233826	12573248
chr1	ENSG00000197921	HES5	2403248	2643248	0.998700320720673	2463248
chr1	ENSG00000055070	SZRD1	16563248	16783248	0.999433159828186	16703248
chr1	ENSG00000157191	NECAP2	16563248	16783248	0.919540405273438	16773248
chr1	ENSG00000204138	PHACTR4	28013248	29453248	0.984522640705109	28743248
chr1	ENSG00000204138	PHACTR4	28013248	29453248	0.989594578742981	28813248
chr1	ENSG00000204138	PHACTR4	28013248	29453248	0.984522640705109	28743248
chr1	ENSG00000204138	PHACTR4	28013248	29453248	0.989594578742981	28813248
chr1	ENSG00000130772	MED18	28013248	29453248	0.972249150276184	28663248
chr1	ENSG00000090020	SLC9A1	26673248	27713248	1	27463248
chr1	ENSG00000130770	ATP5IF1	28013248	29453248	0.971338391304016	28563248
chr1	ENSG00000126698	DNAJC8	28013248	29453248	0.970229744911194	28543248
chr1	ENSG00000130766	SESN2	28013248	29453248	0.966071426868439	28593248
chr1	ENSG00000168528	SERINC2	31603248	31953248	0.995794415473938	31893248
chr1	ENSG00000169403	PTAFR	28013248	29453248	0.972945511341095	28493248
chr1	ENSG00000084628	NKAIN1	31603248	31953248	0.990351915359497	31683248
chr1	ENSG00000060688	SNRNP40	31603248	31953248	0.999835133552551	31753248
chr1	ENSG00000158161	EYA3	28013248	29453248	0.926174938678742	28353248
chr1	ENSG00000121769	FABP3	31603248	31953248	0.999805927276611	31843248
chr1	ENSG00000028137	TNFRSF1B	12243248	12593248	0.630404949188232	12243248
chr1	ENSG00000273274	ZBTB8B	32333248	33963248	1	32943248
chr1	ENSG00000163879	DNALI1	37893248	38093248	0.976487517356873	38023248
chr1	ENSG00000163873	GRIK3	37053248	37383248	0.763604044914246	37383248
chr1	ENSG00000196449	YRDC	38243248	38433248	0.919073522090912	38273248
chr1	ENSG00000126067	PSMB2	35903248	36103248	0.751618325710297	36083248
chr1	ENSG00000173660	UQCRH	45233248	46953248	1	46773248
chr1	ENSG00000054118	THRAP3	36343248	36863248	0.998512864112854	36733248
chr1	ENSG00000197982	C1orf122	38243248	38433248	0.919073522090912	38273248
chr1	ENSG00000204084	INPP5B	38243248	38433248	0.980360627174377	38373248
chr1	ENSG00000117000	RLF	40463248	40773248	0.974732041358948	40663248
chr1	ENSG00000134697	GNL2	37893248	38093248	0.963726878166199	38043248
chr1	ENSG00000117859	OSBPL9	51023248	52343248	0.99991512298584	52153248
chr1	ENSG00000169218	RSPO1	37893248	38093248	0.896478950977325	38073248
chr1	ENSG00000169218	RSPO1	37893248	38093248	0.639398276805878	38093248
chr1	ENSG00000169218	RSPO1	37893248	38093248	0.896478950977325	38073248
chr1	ENSG00000169218	RSPO1	37893248	38093248	0.639398276805878	38093248
chr1	ENSG00000163877	SNIP1	37893248	38093248	0.980483949184418	38013248
chr1	ENSG00000123080	CDKN2C	51023248	52343248	0.966298580169678	51433248
chr1	ENSG00000162415	ZSWIM5	45233248	46953248	0.999967575073242	45623248
chr1	ENSG00000116704	SLC35D1	67323248	67553248	0.98574709892273	67493248
chr1	ENSG00000132855	ANGPTL3	62923248	63223248	0.991777420043945	63063248
chr1	ENSG00000188786	MTF1	38243248	38433248	0.975284337997436	38303248
chr1	ENSG00000137941	TTLL7	84283248	84713248	0.99999988079071	84393248
chr1	ENSG00000066135	KDM4A	44033248	44543248	0.976662039756775	44143248
chr1	ENSG00000122420	PTGFR	78903248	78953248	0.671277403831482	78923248
chr1	ENSG00000116641	DOCK7	62923248	63223248	0.995788812637329	63033248
chr1	ENSG00000117480	FAAH	45233248	46953248	0.999996185302734	46873248
chr1	ENSG00000137944	KYAT3	88793248	89573248	0.978196561336517	89433248
chr1	ENSG00000142949	PTPRF	44033248	44543248	0.641154944896698	44043248
chr1	ENSG00000065243	PKN2	88793248	89573248	0.997805714607239	89223248
chr1	ENSG00000036549	ZZZ3	78013248	78423248	0.999659299850464	78093248
chr1	ENSG00000058799	YIPF1	54233248	54413248	0.983523011207581	54333248
chr1	ENSG00000188641	DPYD	97803248	99113248	0.999964833259582	98003248
chr1	ENSG00000171492	LRRC8D	90323248	90443248	0.781068205833435	90343248
chr1	ENSG00000116793	PHTF1	113593248	114523248	1	114273248
chr1	ENSG00000162692	VCAM1	101173248	101593248	0.873678922653198	101193248
chr1	ENSG00000085491	SLC25A24	108613248	109263248	0.870801508426666	108713248
chr1	ENSG00000198799	LRIG2	113593248	114523248	0.725862324237823	113643248
chr1	ENSG00000117620	SLC35A3	100163248	100593248	0.879691481590271	100463248
chr1	ENSG00000162688	AGL	100163248	100593248	0.721766591072083	100353248
chr1	ENSG00000162695	SLC30A7	101173248	101593248	1	101403248
chr1	ENSG00000265808	SEC22B	120533248	121373248	0.999802112579346	120693248
chr1	ENSG00000265808	SEC22B	120533248	121373248	0.999802112579346	120693248
chr1	ENSG00000265808	SEC22B	120533248	121373248	0.999802112579346	120693248
chr1	ENSG00000265808	SEC22B	120533248	121373248	0.999802112579346	120693248
chr1	ENSG00000265808	SEC22B	120533248	121373248	0.999802112579346	120693248
chr1	ENSG00000265808	SEC22B	120533248	121373248	0.999802112579346	120693248
chr1	ENSG00000265808	SEC22B	120533248	121373248	0.999802112579346	120693248
chr1	ENSG00000265808	SEC22B	120533248	121373248	0.999802112579346	120693248
chr1	ENSG00000265808	SEC22B	120533248	121373248	0.999802112579346	120693248
chr1	ENSG00000265808	SEC22B	120533248	121373248	0.999802112579346	120693248
chr1	ENSG00000265808	SEC22B	120533248	121373248	0.999802112579346	120693248
chr1	ENSG00000265808	SEC22B	120533248	121373248	0.999802112579346	120693248
chr1	ENSG00000265808	SEC22B	120533248	121373248	0.999802112579346	120693248
chr1	ENSG00000265808	SEC22B	120533248	121373248	0.999802112579346	120693248
chr1	ENSG00000265808	SEC22B	120533248	121373248	0.999802112579346	120693248
chr1	ENSG00000265808	SEC22B	120533248	121373248	0.999802112579346	120693248
chr1	ENSG00000116752	BCAS2	114893248	115523248	0.999999642372131	115113248
chr1	ENSG00000198765	SYCP1	114893248	115523248	0.929222345352173	115463248
chr1	ENSG00000196505	GDAP2	118293248	118833248	0.999974012374878	118433248
chr1	ENSG00000196505	GDAP2	118293248	118833248	0.999979853630066	118463248
chr1	ENSG00000196505	GDAP2	118293248	118833248	0.999974012374878	118433248
chr1	ENSG00000196505	GDAP2	118293248	118833248	0.999979853630066	118463248
chr1	ENSG00000065183	WDR3	118293248	118833248	0.999988436698914	118493248
chr1	ENSG00000197323	TRIM33	114893248	115523248	0.999959826469421	114993248
chr1	ENSG00000197323	TRIM33	114893248	115523248	0.999999225139618	115053248
chr1	ENSG00000197323	TRIM33	114893248	115523248	0.999959826469421	114993248
chr1	ENSG00000197323	TRIM33	114893248	115523248	0.999999225139618	115053248
chr1	ENSG00000143119	CD53	111353248	111653248	0.995248913764954	111423248
chr1	ENSG00000171943	SRGAP2C	120533248	121373248	0.999999642372131	120843248
chr1	ENSG00000171943	SRGAP2C	120533248	121373248	0.999999403953552	120833248
chr1	ENSG00000171943	SRGAP2C	120533248	121373248	0.999999403953552	120833248
chr1	ENSG00000171943	SRGAP2C	120533248	121373248	0.999999403953552	120833248
chr1	ENSG00000171943	SRGAP2C	120533248	121373248	0.999999403953552	120833248
chr1	ENSG00000171943	SRGAP2C	120533248	121373248	0.999998807907104	120823248
chr1	ENSG00000171943	SRGAP2C	120533248	121373248	0.999998807907104	120823248
chr1	ENSG00000171943	SRGAP2C	120533248	121373248	0.999998807907104	120823248
chr1	ENSG00000171943	SRGAP2C	120533248	121373248	0.999998807907104	120823248
chr1	ENSG00000171943	SRGAP2C	120533248	121373248	0.999998807907104	120823248
chr1	ENSG00000171943	SRGAP2C	120533248	121373248	0.999998807907104	120823248
chr1	ENSG00000171943	SRGAP2C	120533248	121373248	0.999998807907104	120823248
chr1	ENSG00000171943	SRGAP2C	120533248	121373248	0.999997138977051	120813248
chr1	ENSG00000171943	SRGAP2C	120533248	121373248	0.999997138977051	120813248
chr1	ENSG00000171943	SRGAP2C	120533248	121373248	0.999997138977051	120813248
chr1	ENSG00000171943	SRGAP2C	120533248	121373248	0.999997138977051	120813248
chr1	ENSG00000171943	SRGAP2C	120533248	121373248	0.999997138977051	120813248
chr1	ENSG00000171943	SRGAP2C	120533248	121373248	0.999994277954102	120803248
chr1	ENSG00000171943	SRGAP2C	120533248	121373248	0.999994277954102	120803248
chr1	ENSG00000171943	SRGAP2C	120533248	121373248	0.999994277954102	120803248
chr1	ENSG00000171943	SRGAP2C	120533248	121373248	0.999994277954102	120803248
chr1	ENSG00000171943	SRGAP2C	120533248	121373248	0.999994277954102	120803248
chr1	ENSG00000171943	SRGAP2C	120533248	121373248	0.999994277954102	120803248
chr1	ENSG00000171943	SRGAP2C	120533248	121373248	0.999994277954102	120803248
chr1	ENSG00000171943	SRGAP2C	120533248	121373248	0.999992489814758	120793248
chr1	ENSG00000171943	SRGAP2C	120533248	121373248	0.999992489814758	120793248
chr1	ENSG00000171943	SRGAP2C	120533248	121373248	0.999992489814758	120793248
chr1	ENSG00000171943	SRGAP2C	120533248	121373248	0.999992489814758	120793248
chr1	ENSG00000171943	SRGAP2C	120533248	121373248	0.999992489814758	120793248
chr1	ENSG00000171943	SRGAP2C	120533248	121373248	0.999986827373505	120783248
chr1	ENSG00000171943	SRGAP2C	120533248	121373248	0.999986827373505	120783248
chr1	ENSG00000171943	SRGAP2C	120533248	121373248	0.999986827373505	120783248
chr1	ENSG00000171943	SRGAP2C	120533248	121373248	0.999986827373505	120783248
chr1	ENSG00000171943	SRGAP2C	120533248	121373248	0.999988675117493	120773248
chr1	ENSG00000171943	SRGAP2C	120533248	121373248	0.999988675117493	120773248
chr1	ENSG00000171943	SRGAP2C	120533248	121373248	0.999986529350281	120763248
chr1	ENSG00000171943	SRGAP2C	120533248	121373248	0.999986529350281	120763248
chr1	ENSG00000171943	SRGAP2C	120533248	121373248	0.999986529350281	120763248
chr1	ENSG00000171943	SRGAP2C	120533248	121373248	0.999975085258484	120753248
chr1	ENSG00000171943	SRGAP2C	120533248	121373248	0.999975085258484	120753248
chr1	ENSG00000171943	SRGAP2C	120533248	121373248	0.999975085258484	120753248
chr1	ENSG00000171943	SRGAP2C	120533248	121373248	0.999975085258484	120753248
chr1	ENSG00000171943	SRGAP2C	120533248	121373248	0.999975085258484	120753248
chr1	ENSG00000171943	SRGAP2C	120533248	121373248	0.999975085258484	120753248
chr1	ENSG00000171943	SRGAP2C	120533248	121373248	0.895733773708344	121093248
chr1	ENSG00000171943	SRGAP2C	120533248	121373248	0.895733773708344	121093248
chr1	ENSG00000171943	SRGAP2C	120533248	121373248	0.895733773708344	121093248
chr1	ENSG00000171943	SRGAP2C	120533248	121373248	0.86377626657486	121103248
chr1	ENSG00000171943	SRGAP2C	120533248	121373248	0.872504591941833	121113248
chr1	ENSG00000171943	SRGAP2C	120533248	121373248	0.85252571105957	121123248
chr1	ENSG00000171943	SRGAP2C	120533248	121373248	0.999999642372131	120843248
chr1	ENSG00000171943	SRGAP2C	120533248	121373248	0.999999403953552	120833248
chr1	ENSG00000171943	SRGAP2C	120533248	121373248	0.999999403953552	120833248
chr1	ENSG00000171943	SRGAP2C	120533248	121373248	0.999999403953552	120833248
chr1	ENSG00000171943	SRGAP2C	120533248	121373248	0.999999403953552	120833248
chr1	ENSG00000171943	SRGAP2C	120533248	121373248	0.999998807907104	120823248
chr1	ENSG00000171943	SRGAP2C	120533248	121373248	0.999998807907104	120823248
chr1	ENSG00000171943	SRGAP2C	120533248	121373248	0.999998807907104	120823248
chr1	ENSG00000171943	SRGAP2C	120533248	121373248	0.999998807907104	120823248
chr1	ENSG00000171943	SRGAP2C	120533248	121373248	0.999998807907104	120823248
chr1	ENSG00000171943	SRGAP2C	120533248	121373248	0.999998807907104	120823248
chr1	ENSG00000171943	SRGAP2C	120533248	121373248	0.999998807907104	120823248
chr1	ENSG00000171943	SRGAP2C	120533248	121373248	0.999997138977051	120813248
chr1	ENSG00000171943	SRGAP2C	120533248	121373248	0.999997138977051	120813248
chr1	ENSG00000171943	SRGAP2C	120533248	121373248	0.999997138977051	120813248
chr1	ENSG00000171943	SRGAP2C	120533248	121373248	0.999997138977051	120813248
chr1	ENSG00000171943	SRGAP2C	120533248	121373248	0.999997138977051	120813248
chr1	ENSG00000171943	SRGAP2C	120533248	121373248	0.999994277954102	120803248
chr1	ENSG00000171943	SRGAP2C	120533248	121373248	0.999994277954102	120803248
chr1	ENSG00000171943	SRGAP2C	120533248	121373248	0.999994277954102	120803248
chr1	ENSG00000171943	SRGAP2C	120533248	121373248	0.999994277954102	120803248
chr1	ENSG00000171943	SRGAP2C	120533248	121373248	0.999994277954102	120803248
chr1	ENSG00000171943	SRGAP2C	120533248	121373248	0.999994277954102	120803248
chr1	ENSG00000171943	SRGAP2C	120533248	121373248	0.999994277954102	120803248
chr1	ENSG00000171943	SRGAP2C	120533248	121373248	0.999992489814758	120793248
chr1	ENSG00000171943	SRGAP2C	120533248	121373248	0.999992489814758	120793248
chr1	ENSG00000171943	SRGAP2C	120533248	121373248	0.999992489814758	120793248
chr1	ENSG00000171943	SRGAP2C	120533248	121373248	0.999992489814758	120793248
chr1	ENSG00000171943	SRGAP2C	120533248	121373248	0.999992489814758	120793248
chr1	ENSG00000171943	SRGAP2C	120533248	121373248	0.999986827373505	120783248
chr1	ENSG00000171943	SRGAP2C	120533248	121373248	0.999986827373505	120783248
chr1	ENSG00000171943	SRGAP2C	120533248	121373248	0.999986827373505	120783248
chr1	ENSG00000171943	SRGAP2C	120533248	121373248	0.999986827373505	120783248
chr1	ENSG00000171943	SRGAP2C	120533248	121373248	0.999988675117493	120773248
chr1	ENSG00000171943	SRGAP2C	120533248	121373248	0.999988675117493	120773248
chr1	ENSG00000171943	SRGAP2C	120533248	121373248	0.999986529350281	120763248
chr1	ENSG00000171943	SRGAP2C	120533248	121373248	0.999986529350281	120763248
chr1	ENSG00000171943	SRGAP2C	120533248	121373248	0.999986529350281	120763248
chr1	ENSG00000171943	SRGAP2C	120533248	121373248	0.999975085258484	120753248
chr1	ENSG00000171943	SRGAP2C	120533248	121373248	0.999975085258484	120753248
chr1	ENSG00000171943	SRGAP2C	120533248	121373248	0.999975085258484	120753248
chr1	ENSG00000171943	SRGAP2C	120533248	121373248	0.999975085258484	120753248
chr1	ENSG00000171943	SRGAP2C	120533248	121373248	0.999975085258484	120753248
chr1	ENSG00000171943	SRGAP2C	120533248	121373248	0.999975085258484	120753248
chr1	ENSG00000171943	SRGAP2C	120533248	121373248	0.895733773708344	121093248
chr1	ENSG00000171943	SRGAP2C	120533248	121373248	0.895733773708344	121093248
chr1	ENSG00000171943	SRGAP2C	120533248	121373248	0.895733773708344	121093248
chr1	ENSG00000171943	SRGAP2C	120533248	121373248	0.86377626657486	121103248
chr1	ENSG00000171943	SRGAP2C	120533248	121373248	0.872504591941833	121113248
chr1	ENSG00000171943	SRGAP2C	120533248	121373248	0.85252571105957	121123248
chr1	ENSG00000171943	SRGAP2C	120533248	121373248	0.999999642372131	120843248
chr1	ENSG00000171943	SRGAP2C	120533248	121373248	0.999999403953552	120833248
chr1	ENSG00000171943	SRGAP2C	120533248	121373248	0.999999403953552	120833248
chr1	ENSG00000171943	SRGAP2C	120533248	121373248	0.999999403953552	120833248
chr1	ENSG00000171943	SRGAP2C	120533248	121373248	0.999999403953552	120833248
chr1	ENSG00000171943	SRGAP2C	120533248	121373248	0.999998807907104	120823248
chr1	ENSG00000171943	SRGAP2C	120533248	121373248	0.999998807907104	120823248
chr1	ENSG00000171943	SRGAP2C	120533248	121373248	0.999998807907104	120823248
chr1	ENSG00000171943	SRGAP2C	120533248	121373248	0.999998807907104	120823248
chr1	ENSG00000171943	SRGAP2C	120533248	121373248	0.999998807907104	120823248
chr1	ENSG00000171943	SRGAP2C	120533248	121373248	0.999998807907104	120823248
chr1	ENSG00000171943	SRGAP2C	120533248	121373248	0.999998807907104	120823248
chr1	ENSG00000171943	SRGAP2C	120533248	121373248	0.999997138977051	120813248
chr1	ENSG00000171943	SRGAP2C	120533248	121373248	0.999997138977051	120813248
chr1	ENSG00000171943	SRGAP2C	120533248	121373248	0.999997138977051	120813248
chr1	ENSG00000171943	SRGAP2C	120533248	121373248	0.999997138977051	120813248
chr1	ENSG00000171943	SRGAP2C	120533248	121373248	0.999997138977051	120813248
chr1	ENSG00000171943	SRGAP2C	120533248	121373248	0.999994277954102	120803248
chr1	ENSG00000171943	SRGAP2C	120533248	121373248	0.999994277954102	120803248
chr1	ENSG00000171943	SRGAP2C	120533248	121373248	0.999994277954102	120803248
chr1	ENSG00000171943	SRGAP2C	120533248	121373248	0.999994277954102	120803248
chr1	ENSG00000171943	SRGAP2C	120533248	121373248	0.999994277954102	120803248
chr1	ENSG00000171943	SRGAP2C	120533248	121373248	0.999994277954102	120803248
chr1	ENSG00000171943	SRGAP2C	120533248	121373248	0.999994277954102	120803248
chr1	ENSG00000171943	SRGAP2C	120533248	121373248	0.999992489814758	120793248
chr1	ENSG00000171943	SRGAP2C	120533248	121373248	0.999992489814758	120793248
chr1	ENSG00000171943	SRGAP2C	120533248	121373248	0.999992489814758	120793248
chr1	ENSG00000171943	SRGAP2C	120533248	121373248	0.999992489814758	120793248
chr1	ENSG00000171943	SRGAP2C	120533248	121373248	0.999992489814758	120793248
chr1	ENSG00000171943	SRGAP2C	120533248	121373248	0.999986827373505	120783248
chr1	ENSG00000171943	SRGAP2C	120533248	121373248	0.999986827373505	120783248
chr1	ENSG00000171943	SRGAP2C	120533248	121373248	0.999986827373505	120783248
chr1	ENSG00000171943	SRGAP2C	120533248	121373248	0.999986827373505	120783248
chr1	ENSG00000171943	SRGAP2C	120533248	121373248	0.999988675117493	120773248
chr1	ENSG00000171943	SRGAP2C	120533248	121373248	0.999988675117493	120773248
chr1	ENSG00000171943	SRGAP2C	120533248	121373248	0.999986529350281	120763248
chr1	ENSG00000171943	SRGAP2C	120533248	121373248	0.999986529350281	120763248
chr1	ENSG00000171943	SRGAP2C	120533248	121373248	0.999986529350281	120763248
chr1	ENSG00000171943	SRGAP2C	120533248	121373248	0.999975085258484	120753248
chr1	ENSG00000171943	SRGAP2C	120533248	121373248	0.999975085258484	120753248
chr1	ENSG00000171943	SRGAP2C	120533248	121373248	0.999975085258484	120753248
chr1	ENSG00000171943	SRGAP2C	120533248	121373248	0.999975085258484	120753248
chr1	ENSG00000171943	SRGAP2C	120533248	121373248	0.999975085258484	120753248
chr1	ENSG00000171943	SRGAP2C	120533248	121373248	0.999975085258484	120753248
chr1	ENSG00000171943	SRGAP2C	120533248	121373248	0.895733773708344	121093248
chr1	ENSG00000171943	SRGAP2C	120533248	121373248	0.895733773708344	121093248
chr1	ENSG00000171943	SRGAP2C	120533248	121373248	0.895733773708344	121093248
chr1	ENSG00000171943	SRGAP2C	120533248	121373248	0.86377626657486	121103248
chr1	ENSG00000171943	SRGAP2C	120533248	121373248	0.872504591941833	121113248
chr1	ENSG00000171943	SRGAP2C	120533248	121373248	0.85252571105957	121123248
chr1	ENSG00000171943	SRGAP2C	120533248	121373248	0.999999642372131	120843248
chr1	ENSG00000171943	SRGAP2C	120533248	121373248	0.999999403953552	120833248
chr1	ENSG00000171943	SRGAP2C	120533248	121373248	0.999999403953552	120833248
chr1	ENSG00000171943	SRGAP2C	120533248	121373248	0.999999403953552	120833248
chr1	ENSG00000171943	SRGAP2C	120533248	121373248	0.999999403953552	120833248
chr1	ENSG00000171943	SRGAP2C	120533248	121373248	0.999998807907104	120823248
chr1	ENSG00000171943	SRGAP2C	120533248	121373248	0.999998807907104	120823248
chr1	ENSG00000171943	SRGAP2C	120533248	121373248	0.999998807907104	120823248
chr1	ENSG00000171943	SRGAP2C	120533248	121373248	0.999998807907104	120823248
chr1	ENSG00000171943	SRGAP2C	120533248	121373248	0.999998807907104	120823248
chr1	ENSG00000171943	SRGAP2C	120533248	121373248	0.999998807907104	120823248
chr1	ENSG00000171943	SRGAP2C	120533248	121373248	0.999998807907104	120823248
chr1	ENSG00000171943	SRGAP2C	120533248	121373248	0.999997138977051	120813248
chr1	ENSG00000171943	SRGAP2C	120533248	121373248	0.999997138977051	120813248
chr1	ENSG00000171943	SRGAP2C	120533248	121373248	0.999997138977051	120813248
chr1	ENSG00000171943	SRGAP2C	120533248	121373248	0.999997138977051	120813248
chr1	ENSG00000171943	SRGAP2C	120533248	121373248	0.999997138977051	120813248
chr1	ENSG00000171943	SRGAP2C	120533248	121373248	0.999994277954102	120803248
chr1	ENSG00000171943	SRGAP2C	120533248	121373248	0.999994277954102	120803248
chr1	ENSG00000171943	SRGAP2C	120533248	121373248	0.999994277954102	120803248
chr1	ENSG00000171943	SRGAP2C	120533248	121373248	0.999994277954102	120803248
chr1	ENSG00000171943	SRGAP2C	120533248	121373248	0.999994277954102	120803248
chr1	ENSG00000171943	SRGAP2C	120533248	121373248	0.999994277954102	120803248
chr1	ENSG00000171943	SRGAP2C	120533248	121373248	0.999994277954102	120803248
chr1	ENSG00000171943	SRGAP2C	120533248	121373248	0.999992489814758	120793248
chr1	ENSG00000171943	SRGAP2C	120533248	121373248	0.999992489814758	120793248
chr1	ENSG00000171943	SRGAP2C	120533248	121373248	0.999992489814758	120793248
chr1	ENSG00000171943	SRGAP2C	120533248	121373248	0.999992489814758	120793248
chr1	ENSG00000171943	SRGAP2C	120533248	121373248	0.999992489814758	120793248
chr1	ENSG00000171943	SRGAP2C	120533248	121373248	0.999986827373505	120783248
chr1	ENSG00000171943	SRGAP2C	120533248	121373248	0.999986827373505	120783248
chr1	ENSG00000171943	SRGAP2C	120533248	121373248	0.999986827373505	120783248
chr1	ENSG00000171943	SRGAP2C	120533248	121373248	0.999986827373505	120783248
chr1	ENSG00000171943	SRGAP2C	120533248	121373248	0.999988675117493	120773248
chr1	ENSG00000171943	SRGAP2C	120533248	121373248	0.999988675117493	120773248
chr1	ENSG00000171943	SRGAP2C	120533248	121373248	0.999986529350281	120763248
chr1	ENSG00000171943	SRGAP2C	120533248	121373248	0.999986529350281	120763248
chr1	ENSG00000171943	SRGAP2C	120533248	121373248	0.999986529350281	120763248
chr1	ENSG00000171943	SRGAP2C	120533248	121373248	0.999975085258484	120753248
chr1	ENSG00000171943	SRGAP2C	120533248	121373248	0.999975085258484	120753248
chr1	ENSG00000171943	SRGAP2C	120533248	121373248	0.999975085258484	120753248
chr1	ENSG00000171943	SRGAP2C	120533248	121373248	0.999975085258484	120753248
chr1	ENSG00000171943	SRGAP2C	120533248	121373248	0.999975085258484	120753248
chr1	ENSG00000171943	SRGAP2C	120533248	121373248	0.999975085258484	120753248
chr1	ENSG00000171943	SRGAP2C	120533248	121373248	0.895733773708344	121093248
chr1	ENSG00000171943	SRGAP2C	120533248	121373248	0.895733773708344	121093248
chr1	ENSG00000171943	SRGAP2C	120533248	121373248	0.895733773708344	121093248
chr1	ENSG00000171943	SRGAP2C	120533248	121373248	0.86377626657486	121103248
chr1	ENSG00000171943	SRGAP2C	120533248	121373248	0.872504591941833	121113248
chr1	ENSG00000171943	SRGAP2C	120533248	121373248	0.85252571105957	121123248
chr1	ENSG00000171943	SRGAP2C	120533248	121373248	0.999999642372131	120843248
chr1	ENSG00000171943	SRGAP2C	120533248	121373248	0.999999403953552	120833248
chr1	ENSG00000171943	SRGAP2C	120533248	121373248	0.999999403953552	120833248
chr1	ENSG00000171943	SRGAP2C	120533248	121373248	0.999999403953552	120833248
chr1	ENSG00000171943	SRGAP2C	120533248	121373248	0.999999403953552	120833248
chr1	ENSG00000171943	SRGAP2C	120533248	121373248	0.999998807907104	120823248
chr1	ENSG00000171943	SRGAP2C	120533248	121373248	0.999998807907104	120823248
chr1	ENSG00000171943	SRGAP2C	120533248	121373248	0.999998807907104	120823248
chr1	ENSG00000171943	SRGAP2C	120533248	121373248	0.999998807907104	120823248
chr1	ENSG00000171943	SRGAP2C	120533248	121373248	0.999998807907104	120823248
chr1	ENSG00000171943	SRGAP2C	120533248	121373248	0.999998807907104	120823248
chr1	ENSG00000171943	SRGAP2C	120533248	121373248	0.999998807907104	120823248
chr1	ENSG00000171943	SRGAP2C	120533248	121373248	0.999997138977051	120813248
chr1	ENSG00000171943	SRGAP2C	120533248	121373248	0.999997138977051	120813248
chr1	ENSG00000171943	SRGAP2C	120533248	121373248	0.999997138977051	120813248
chr1	ENSG00000171943	SRGAP2C	120533248	121373248	0.999997138977051	120813248
chr1	ENSG00000171943	SRGAP2C	120533248	121373248	0.999997138977051	120813248
chr1	ENSG00000171943	SRGAP2C	120533248	121373248	0.999994277954102	120803248
chr1	ENSG00000171943	SRGAP2C	120533248	121373248	0.999994277954102	120803248
chr1	ENSG00000171943	SRGAP2C	120533248	121373248	0.999994277954102	120803248
chr1	ENSG00000171943	SRGAP2C	120533248	121373248	0.999994277954102	120803248
chr1	ENSG00000171943	SRGAP2C	120533248	121373248	0.999994277954102	120803248
chr1	ENSG00000171943	SRGAP2C	120533248	121373248	0.999994277954102	120803248
chr1	ENSG00000171943	SRGAP2C	120533248	121373248	0.999994277954102	120803248
chr1	ENSG00000171943	SRGAP2C	120533248	121373248	0.999992489814758	120793248
chr1	ENSG00000171943	SRGAP2C	120533248	121373248	0.999992489814758	120793248
chr1	ENSG00000171943	SRGAP2C	120533248	121373248	0.999992489814758	120793248
chr1	ENSG00000171943	SRGAP2C	120533248	121373248	0.999992489814758	120793248
chr1	ENSG00000171943	SRGAP2C	120533248	121373248	0.999992489814758	120793248
chr1	ENSG00000171943	SRGAP2C	120533248	121373248	0.999986827373505	120783248
chr1	ENSG00000171943	SRGAP2C	120533248	121373248	0.999986827373505	120783248
chr1	ENSG00000171943	SRGAP2C	120533248	121373248	0.999986827373505	120783248
chr1	ENSG00000171943	SRGAP2C	120533248	121373248	0.999986827373505	120783248
chr1	ENSG00000171943	SRGAP2C	120533248	121373248	0.999988675117493	120773248
chr1	ENSG00000171943	SRGAP2C	120533248	121373248	0.999988675117493	120773248
chr1	ENSG00000171943	SRGAP2C	120533248	121373248	0.999986529350281	120763248
chr1	ENSG00000171943	SRGAP2C	120533248	121373248	0.999986529350281	120763248
chr1	ENSG00000171943	SRGAP2C	120533248	121373248	0.999986529350281	120763248
chr1	ENSG00000171943	SRGAP2C	120533248	121373248	0.999975085258484	120753248
chr1	ENSG00000171943	SRGAP2C	120533248	121373248	0.999975085258484	120753248
chr1	ENSG00000171943	SRGAP2C	120533248	121373248	0.999975085258484	120753248
chr1	ENSG00000171943	SRGAP2C	120533248	121373248	0.999975085258484	120753248
chr1	ENSG00000171943	SRGAP2C	120533248	121373248	0.999975085258484	120753248
chr1	ENSG00000171943	SRGAP2C	120533248	121373248	0.999975085258484	120753248
chr1	ENSG00000171943	SRGAP2C	120533248	121373248	0.895733773708344	121093248
chr1	ENSG00000171943	SRGAP2C	120533248	121373248	0.895733773708344	121093248
chr1	ENSG00000171943	SRGAP2C	120533248	121373248	0.895733773708344	121093248
chr1	ENSG00000171943	SRGAP2C	120533248	121373248	0.86377626657486	121103248
chr1	ENSG00000171943	SRGAP2C	120533248	121373248	0.872504591941833	121113248
chr1	ENSG00000171943	SRGAP2C	120533248	121373248	0.85252571105957	121123248
chr1	ENSG00000171943	SRGAP2C	120533248	121373248	0.999999642372131	120843248
chr1	ENSG00000171943	SRGAP2C	120533248	121373248	0.999999403953552	120833248
chr1	ENSG00000171943	SRGAP2C	120533248	121373248	0.999999403953552	120833248
chr1	ENSG00000171943	SRGAP2C	120533248	121373248	0.999999403953552	120833248
chr1	ENSG00000171943	SRGAP2C	120533248	121373248	0.999999403953552	120833248
chr1	ENSG00000171943	SRGAP2C	120533248	121373248	0.999998807907104	120823248
chr1	ENSG00000171943	SRGAP2C	120533248	121373248	0.999998807907104	120823248
chr1	ENSG00000171943	SRGAP2C	120533248	121373248	0.999998807907104	120823248
chr1	ENSG00000171943	SRGAP2C	120533248	121373248	0.999998807907104	120823248
chr1	ENSG00000171943	SRGAP2C	120533248	121373248	0.999998807907104	120823248
chr1	ENSG00000171943	SRGAP2C	120533248	121373248	0.999998807907104	120823248
chr1	ENSG00000171943	SRGAP2C	120533248	121373248	0.999998807907104	120823248
chr1	ENSG00000171943	SRGAP2C	120533248	121373248	0.999997138977051	120813248
chr1	ENSG00000171943	SRGAP2C	120533248	121373248	0.999997138977051	120813248
chr1	ENSG00000171943	SRGAP2C	120533248	121373248	0.999997138977051	120813248
chr1	ENSG00000171943	SRGAP2C	120533248	121373248	0.999997138977051	120813248
chr1	ENSG00000171943	SRGAP2C	120533248	121373248	0.999997138977051	120813248
chr1	ENSG00000171943	SRGAP2C	120533248	121373248	0.999994277954102	120803248
chr1	ENSG00000171943	SRGAP2C	120533248	121373248	0.999994277954102	120803248
chr1	ENSG00000171943	SRGAP2C	120533248	121373248	0.999994277954102	120803248
chr1	ENSG00000171943	SRGAP2C	120533248	121373248	0.999994277954102	120803248
chr1	ENSG00000171943	SRGAP2C	120533248	121373248	0.999994277954102	120803248
chr1	ENSG00000171943	SRGAP2C	120533248	121373248	0.999994277954102	120803248
chr1	ENSG00000171943	SRGAP2C	120533248	121373248	0.999994277954102	120803248
chr1	ENSG00000171943	SRGAP2C	120533248	121373248	0.999992489814758	120793248
chr1	ENSG00000171943	SRGAP2C	120533248	121373248	0.999992489814758	120793248
chr1	ENSG00000171943	SRGAP2C	120533248	121373248	0.999992489814758	120793248
chr1	ENSG00000171943	SRGAP2C	120533248	121373248	0.999992489814758	120793248
chr1	ENSG00000171943	SRGAP2C	120533248	121373248	0.999992489814758	120793248
chr1	ENSG00000171943	SRGAP2C	120533248	121373248	0.999986827373505	120783248
chr1	ENSG00000171943	SRGAP2C	120533248	121373248	0.999986827373505	120783248
chr1	ENSG00000171943	SRGAP2C	120533248	121373248	0.999986827373505	120783248
chr1	ENSG00000171943	SRGAP2C	120533248	121373248	0.999986827373505	120783248
chr1	ENSG00000171943	SRGAP2C	120533248	121373248	0.999988675117493	120773248
chr1	ENSG00000171943	SRGAP2C	120533248	121373248	0.999988675117493	120773248
chr1	ENSG00000171943	SRGAP2C	120533248	121373248	0.999986529350281	120763248
chr1	ENSG00000171943	SRGAP2C	120533248	121373248	0.999986529350281	120763248
chr1	ENSG00000171943	SRGAP2C	120533248	121373248	0.999986529350281	120763248
chr1	ENSG00000171943	SRGAP2C	120533248	121373248	0.999975085258484	120753248
chr1	ENSG00000171943	SRGAP2C	120533248	121373248	0.999975085258484	120753248
chr1	ENSG00000171943	SRGAP2C	120533248	121373248	0.999975085258484	120753248
chr1	ENSG00000171943	SRGAP2C	120533248	121373248	0.999975085258484	120753248
chr1	ENSG00000171943	SRGAP2C	120533248	121373248	0.999975085258484	120753248
chr1	ENSG00000171943	SRGAP2C	120533248	121373248	0.999975085258484	120753248
chr1	ENSG00000171943	SRGAP2C	120533248	121373248	0.895733773708344	121093248
chr1	ENSG00000171943	SRGAP2C	120533248	121373248	0.895733773708344	121093248
chr1	ENSG00000171943	SRGAP2C	120533248	121373248	0.895733773708344	121093248
chr1	ENSG00000171943	SRGAP2C	120533248	121373248	0.86377626657486	121103248
chr1	ENSG00000171943	SRGAP2C	120533248	121373248	0.872504591941833	121113248
chr1	ENSG00000171943	SRGAP2C	120533248	121373248	0.85252571105957	121123248
chr1	ENSG00000171943	SRGAP2C	120533248	121373248	0.999999642372131	120843248
chr1	ENSG00000171943	SRGAP2C	120533248	121373248	0.999999403953552	120833248
chr1	ENSG00000171943	SRGAP2C	120533248	121373248	0.999999403953552	120833248
chr1	ENSG00000171943	SRGAP2C	120533248	121373248	0.999999403953552	120833248
chr1	ENSG00000171943	SRGAP2C	120533248	121373248	0.999999403953552	120833248
chr1	ENSG00000171943	SRGAP2C	120533248	121373248	0.999998807907104	120823248
chr1	ENSG00000171943	SRGAP2C	120533248	121373248	0.999998807907104	120823248
chr1	ENSG00000171943	SRGAP2C	120533248	121373248	0.999998807907104	120823248
chr1	ENSG00000171943	SRGAP2C	120533248	121373248	0.999998807907104	120823248
chr1	ENSG00000171943	SRGAP2C	120533248	121373248	0.999998807907104	120823248
chr1	ENSG00000171943	SRGAP2C	120533248	121373248	0.999998807907104	120823248
chr1	ENSG00000171943	SRGAP2C	120533248	121373248	0.999998807907104	120823248
chr1	ENSG00000171943	SRGAP2C	120533248	121373248	0.999997138977051	120813248
chr1	ENSG00000171943	SRGAP2C	120533248	121373248	0.999997138977051	120813248
chr1	ENSG00000171943	SRGAP2C	120533248	121373248	0.999997138977051	120813248
chr1	ENSG00000171943	SRGAP2C	120533248	121373248	0.999997138977051	120813248
chr1	ENSG00000171943	SRGAP2C	120533248	121373248	0.999997138977051	120813248
chr1	ENSG00000171943	SRGAP2C	120533248	121373248	0.999994277954102	120803248
chr1	ENSG00000171943	SRGAP2C	120533248	121373248	0.999994277954102	120803248
chr1	ENSG00000171943	SRGAP2C	120533248	121373248	0.999994277954102	120803248
chr1	ENSG00000171943	SRGAP2C	120533248	121373248	0.999994277954102	120803248
chr1	ENSG00000171943	SRGAP2C	120533248	121373248	0.999994277954102	120803248
chr1	ENSG00000171943	SRGAP2C	120533248	121373248	0.999994277954102	120803248
chr1	ENSG00000171943	SRGAP2C	120533248	121373248	0.999994277954102	120803248
chr1	ENSG00000171943	SRGAP2C	120533248	121373248	0.999992489814758	120793248
chr1	ENSG00000171943	SRGAP2C	120533248	121373248	0.999992489814758	120793248
chr1	ENSG00000171943	SRGAP2C	120533248	121373248	0.999992489814758	120793248
chr1	ENSG00000171943	SRGAP2C	120533248	121373248	0.999992489814758	120793248
chr1	ENSG00000171943	SRGAP2C	120533248	121373248	0.999992489814758	120793248
chr1	ENSG00000171943	SRGAP2C	120533248	121373248	0.999986827373505	120783248
chr1	ENSG00000171943	SRGAP2C	120533248	121373248	0.999986827373505	120783248
chr1	ENSG00000171943	SRGAP2C	120533248	121373248	0.999986827373505	120783248
chr1	ENSG00000171943	SRGAP2C	120533248	121373248	0.999986827373505	120783248
chr1	ENSG00000171943	SRGAP2C	120533248	121373248	0.999988675117493	120773248
chr1	ENSG00000171943	SRGAP2C	120533248	121373248	0.999988675117493	120773248
chr1	ENSG00000171943	SRGAP2C	120533248	121373248	0.999986529350281	120763248
chr1	ENSG00000171943	SRGAP2C	120533248	121373248	0.999986529350281	120763248
chr1	ENSG00000171943	SRGAP2C	120533248	121373248	0.999986529350281	120763248
chr1	ENSG00000171943	SRGAP2C	120533248	121373248	0.999975085258484	120753248
chr1	ENSG00000171943	SRGAP2C	120533248	121373248	0.999975085258484	120753248
chr1	ENSG00000171943	SRGAP2C	120533248	121373248	0.999975085258484	120753248
chr1	ENSG00000171943	SRGAP2C	120533248	121373248	0.999975085258484	120753248
chr1	ENSG00000171943	SRGAP2C	120533248	121373248	0.999975085258484	120753248
chr1	ENSG00000171943	SRGAP2C	120533248	121373248	0.999975085258484	120753248
chr1	ENSG00000171943	SRGAP2C	120533248	121373248	0.895733773708344	121093248
chr1	ENSG00000171943	SRGAP2C	120533248	121373248	0.895733773708344	121093248
chr1	ENSG00000171943	SRGAP2C	120533248	121373248	0.895733773708344	121093248
chr1	ENSG00000171943	SRGAP2C	120533248	121373248	0.86377626657486	121103248
chr1	ENSG00000171943	SRGAP2C	120533248	121373248	0.872504591941833	121113248
chr1	ENSG00000171943	SRGAP2C	120533248	121373248	0.85252571105957	121123248
chr1	ENSG00000171943	SRGAP2C	120533248	121373248	0.999999642372131	120843248
chr1	ENSG00000171943	SRGAP2C	120533248	121373248	0.999999403953552	120833248
chr1	ENSG00000171943	SRGAP2C	120533248	121373248	0.999999403953552	120833248
chr1	ENSG00000171943	SRGAP2C	120533248	121373248	0.999999403953552	120833248
chr1	ENSG00000171943	SRGAP2C	120533248	121373248	0.999999403953552	120833248
chr1	ENSG00000171943	SRGAP2C	120533248	121373248	0.999998807907104	120823248
chr1	ENSG00000171943	SRGAP2C	120533248	121373248	0.999998807907104	120823248
chr1	ENSG00000171943	SRGAP2C	120533248	121373248	0.999998807907104	120823248
chr1	ENSG00000171943	SRGAP2C	120533248	121373248	0.999998807907104	120823248
chr1	ENSG00000171943	SRGAP2C	120533248	121373248	0.999998807907104	120823248
chr1	ENSG00000171943	SRGAP2C	120533248	121373248	0.999998807907104	120823248
chr1	ENSG00000171943	SRGAP2C	120533248	121373248	0.999998807907104	120823248
chr1	ENSG00000171943	SRGAP2C	120533248	121373248	0.999997138977051	120813248
chr1	ENSG00000171943	SRGAP2C	120533248	121373248	0.999997138977051	120813248
chr1	ENSG00000171943	SRGAP2C	120533248	121373248	0.999997138977051	120813248
chr1	ENSG00000171943	SRGAP2C	120533248	121373248	0.999997138977051	120813248
chr1	ENSG00000171943	SRGAP2C	120533248	121373248	0.999997138977051	120813248
chr1	ENSG00000171943	SRGAP2C	120533248	121373248	0.999994277954102	120803248
chr1	ENSG00000171943	SRGAP2C	120533248	121373248	0.999994277954102	120803248
chr1	ENSG00000171943	SRGAP2C	120533248	121373248	0.999994277954102	120803248
chr1	ENSG00000171943	SRGAP2C	120533248	121373248	0.999994277954102	120803248
chr1	ENSG00000171943	SRGAP2C	120533248	121373248	0.999994277954102	120803248
chr1	ENSG00000171943	SRGAP2C	120533248	121373248	0.999994277954102	120803248
chr1	ENSG00000171943	SRGAP2C	120533248	121373248	0.999994277954102	120803248
chr1	ENSG00000171943	SRGAP2C	120533248	121373248	0.999992489814758	120793248
chr1	ENSG00000171943	SRGAP2C	120533248	121373248	0.999992489814758	120793248
chr1	ENSG00000171943	SRGAP2C	120533248	121373248	0.999992489814758	120793248
chr1	ENSG00000171943	SRGAP2C	120533248	121373248	0.999992489814758	120793248
chr1	ENSG00000171943	SRGAP2C	120533248	121373248	0.999992489814758	120793248
chr1	ENSG00000171943	SRGAP2C	120533248	121373248	0.999986827373505	120783248
chr1	ENSG00000171943	SRGAP2C	120533248	121373248	0.999986827373505	120783248
chr1	ENSG00000171943	SRGAP2C	120533248	121373248	0.999986827373505	120783248
chr1	ENSG00000171943	SRGAP2C	120533248	121373248	0.999986827373505	120783248
chr1	ENSG00000171943	SRGAP2C	120533248	121373248	0.999988675117493	120773248
chr1	ENSG00000171943	SRGAP2C	120533248	121373248	0.999988675117493	120773248
chr1	ENSG00000171943	SRGAP2C	120533248	121373248	0.999986529350281	120763248
chr1	ENSG00000171943	SRGAP2C	120533248	121373248	0.999986529350281	120763248
chr1	ENSG00000171943	SRGAP2C	120533248	121373248	0.999986529350281	120763248
chr1	ENSG00000171943	SRGAP2C	120533248	121373248	0.999975085258484	120753248
chr1	ENSG00000171943	SRGAP2C	120533248	121373248	0.999975085258484	120753248
chr1	ENSG00000171943	SRGAP2C	120533248	121373248	0.999975085258484	120753248
chr1	ENSG00000171943	SRGAP2C	120533248	121373248	0.999975085258484	120753248
chr1	ENSG00000171943	SRGAP2C	120533248	121373248	0.999975085258484	120753248
chr1	ENSG00000171943	SRGAP2C	120533248	121373248	0.999975085258484	120753248
chr1	ENSG00000171943	SRGAP2C	120533248	121373248	0.895733773708344	121093248
chr1	ENSG00000171943	SRGAP2C	120533248	121373248	0.895733773708344	121093248
chr1	ENSG00000171943	SRGAP2C	120533248	121373248	0.895733773708344	121093248
chr1	ENSG00000171943	SRGAP2C	120533248	121373248	0.86377626657486	121103248
chr1	ENSG00000171943	SRGAP2C	120533248	121373248	0.872504591941833	121113248
chr1	ENSG00000171943	SRGAP2C	120533248	121373248	0.85252571105957	121123248
chr1	ENSG00000171943	SRGAP2C	120533248	121373248	0.999999642372131	120843248
chr1	ENSG00000171943	SRGAP2C	120533248	121373248	0.999999403953552	120833248
chr1	ENSG00000171943	SRGAP2C	120533248	121373248	0.999999403953552	120833248
chr1	ENSG00000171943	SRGAP2C	120533248	121373248	0.999999403953552	120833248
chr1	ENSG00000171943	SRGAP2C	120533248	121373248	0.999999403953552	120833248
chr1	ENSG00000171943	SRGAP2C	120533248	121373248	0.999998807907104	120823248
chr1	ENSG00000171943	SRGAP2C	120533248	121373248	0.999998807907104	120823248
chr1	ENSG00000171943	SRGAP2C	120533248	121373248	0.999998807907104	120823248
chr1	ENSG00000171943	SRGAP2C	120533248	121373248	0.999998807907104	120823248
chr1	ENSG00000171943	SRGAP2C	120533248	121373248	0.999998807907104	120823248
chr1	ENSG00000171943	SRGAP2C	120533248	121373248	0.999998807907104	120823248
chr1	ENSG00000171943	SRGAP2C	120533248	121373248	0.999998807907104	120823248
chr1	ENSG00000171943	SRGAP2C	120533248	121373248	0.999997138977051	120813248
chr1	ENSG00000171943	SRGAP2C	120533248	121373248	0.999997138977051	120813248
chr1	ENSG00000171943	SRGAP2C	120533248	121373248	0.999997138977051	120813248
chr1	ENSG00000171943	SRGAP2C	120533248	121373248	0.999997138977051	120813248
chr1	ENSG00000171943	SRGAP2C	120533248	121373248	0.999997138977051	120813248
chr1	ENSG00000171943	SRGAP2C	120533248	121373248	0.999994277954102	120803248
chr1	ENSG00000171943	SRGAP2C	120533248	121373248	0.999994277954102	120803248
chr1	ENSG00000171943	SRGAP2C	120533248	121373248	0.999994277954102	120803248
chr1	ENSG00000171943	SRGAP2C	120533248	121373248	0.999994277954102	120803248
chr1	ENSG00000171943	SRGAP2C	120533248	121373248	0.999994277954102	120803248
chr1	ENSG00000171943	SRGAP2C	120533248	121373248	0.999994277954102	120803248
chr1	ENSG00000171943	SRGAP2C	120533248	121373248	0.999994277954102	120803248
chr1	ENSG00000171943	SRGAP2C	120533248	121373248	0.999992489814758	120793248
chr1	ENSG00000171943	SRGAP2C	120533248	121373248	0.999992489814758	120793248
chr1	ENSG00000171943	SRGAP2C	120533248	121373248	0.999992489814758	120793248
chr1	ENSG00000171943	SRGAP2C	120533248	121373248	0.999992489814758	120793248
chr1	ENSG00000171943	SRGAP2C	120533248	121373248	0.999992489814758	120793248
chr1	ENSG00000171943	SRGAP2C	120533248	121373248	0.999986827373505	120783248
chr1	ENSG00000171943	SRGAP2C	120533248	121373248	0.999986827373505	120783248
chr1	ENSG00000171943	SRGAP2C	120533248	121373248	0.999986827373505	120783248
chr1	ENSG00000171943	SRGAP2C	120533248	121373248	0.999986827373505	120783248
chr1	ENSG00000171943	SRGAP2C	120533248	121373248	0.999988675117493	120773248
chr1	ENSG00000171943	SRGAP2C	120533248	121373248	0.999988675117493	120773248
chr1	ENSG00000171943	SRGAP2C	120533248	121373248	0.999986529350281	120763248
chr1	ENSG00000171943	SRGAP2C	120533248	121373248	0.999986529350281	120763248
chr1	ENSG00000171943	SRGAP2C	120533248	121373248	0.999986529350281	120763248
chr1	ENSG00000171943	SRGAP2C	120533248	121373248	0.999975085258484	120753248
chr1	ENSG00000171943	SRGAP2C	120533248	121373248	0.999975085258484	120753248
chr1	ENSG00000171943	SRGAP2C	120533248	121373248	0.999975085258484	120753248
chr1	ENSG00000171943	SRGAP2C	120533248	121373248	0.999975085258484	120753248
chr1	ENSG00000171943	SRGAP2C	120533248	121373248	0.999975085258484	120753248
chr1	ENSG00000171943	SRGAP2C	120533248	121373248	0.999975085258484	120753248
chr1	ENSG00000171943	SRGAP2C	120533248	121373248	0.895733773708344	121093248
chr1	ENSG00000171943	SRGAP2C	120533248	121373248	0.895733773708344	121093248
chr1	ENSG00000171943	SRGAP2C	120533248	121373248	0.895733773708344	121093248
chr1	ENSG00000171943	SRGAP2C	120533248	121373248	0.86377626657486	121103248
chr1	ENSG00000171943	SRGAP2C	120533248	121373248	0.872504591941833	121113248
chr1	ENSG00000171943	SRGAP2C	120533248	121373248	0.85252571105957	121123248
chr1	ENSG00000171943	SRGAP2C	120533248	121373248	0.999999642372131	120843248
chr1	ENSG00000171943	SRGAP2C	120533248	121373248	0.999999403953552	120833248
chr1	ENSG00000171943	SRGAP2C	120533248	121373248	0.999999403953552	120833248
chr1	ENSG00000171943	SRGAP2C	120533248	121373248	0.999999403953552	120833248
chr1	ENSG00000171943	SRGAP2C	120533248	121373248	0.999999403953552	120833248
chr1	ENSG00000171943	SRGAP2C	120533248	121373248	0.999998807907104	120823248
chr1	ENSG00000171943	SRGAP2C	120533248	121373248	0.999998807907104	120823248
chr1	ENSG00000171943	SRGAP2C	120533248	121373248	0.999998807907104	120823248
chr1	ENSG00000171943	SRGAP2C	120533248	121373248	0.999998807907104	120823248
chr1	ENSG00000171943	SRGAP2C	120533248	121373248	0.999998807907104	120823248
chr1	ENSG00000171943	SRGAP2C	120533248	121373248	0.999998807907104	120823248
chr1	ENSG00000171943	SRGAP2C	120533248	121373248	0.999998807907104	120823248
chr1	ENSG00000171943	SRGAP2C	120533248	121373248	0.999997138977051	120813248
chr1	ENSG00000171943	SRGAP2C	120533248	121373248	0.999997138977051	120813248
chr1	ENSG00000171943	SRGAP2C	120533248	121373248	0.999997138977051	120813248
chr1	ENSG00000171943	SRGAP2C	120533248	121373248	0.999997138977051	120813248
chr1	ENSG00000171943	SRGAP2C	120533248	121373248	0.999997138977051	120813248
chr1	ENSG00000171943	SRGAP2C	120533248	121373248	0.999994277954102	120803248
chr1	ENSG00000171943	SRGAP2C	120533248	121373248	0.999994277954102	120803248
chr1	ENSG00000171943	SRGAP2C	120533248	121373248	0.999994277954102	120803248
chr1	ENSG00000171943	SRGAP2C	120533248	121373248	0.999994277954102	120803248
chr1	ENSG00000171943	SRGAP2C	120533248	121373248	0.999994277954102	120803248
chr1	ENSG00000171943	SRGAP2C	120533248	121373248	0.999994277954102	120803248
chr1	ENSG00000171943	SRGAP2C	120533248	121373248	0.999994277954102	120803248
chr1	ENSG00000171943	SRGAP2C	120533248	121373248	0.999992489814758	120793248
chr1	ENSG00000171943	SRGAP2C	120533248	121373248	0.999992489814758	120793248
chr1	ENSG00000171943	SRGAP2C	120533248	121373248	0.999992489814758	120793248
chr1	ENSG00000171943	SRGAP2C	120533248	121373248	0.999992489814758	120793248
chr1	ENSG00000171943	SRGAP2C	120533248	121373248	0.999992489814758	120793248
chr1	ENSG00000171943	SRGAP2C	120533248	121373248	0.999986827373505	120783248
chr1	ENSG00000171943	SRGAP2C	120533248	121373248	0.999986827373505	120783248
chr1	ENSG00000171943	SRGAP2C	120533248	121373248	0.999986827373505	120783248
chr1	ENSG00000171943	SRGAP2C	120533248	121373248	0.999986827373505	120783248
chr1	ENSG00000171943	SRGAP2C	120533248	121373248	0.999988675117493	120773248
chr1	ENSG00000171943	SRGAP2C	120533248	121373248	0.999988675117493	120773248
chr1	ENSG00000171943	SRGAP2C	120533248	121373248	0.999986529350281	120763248
chr1	ENSG00000171943	SRGAP2C	120533248	121373248	0.999986529350281	120763248
chr1	ENSG00000171943	SRGAP2C	120533248	121373248	0.999986529350281	120763248
chr1	ENSG00000171943	SRGAP2C	120533248	121373248	0.999975085258484	120753248
chr1	ENSG00000171943	SRGAP2C	120533248	121373248	0.999975085258484	120753248
chr1	ENSG00000171943	SRGAP2C	120533248	121373248	0.999975085258484	120753248
chr1	ENSG00000171943	SRGAP2C	120533248	121373248	0.999975085258484	120753248
chr1	ENSG00000171943	SRGAP2C	120533248	121373248	0.999975085258484	120753248
chr1	ENSG00000171943	SRGAP2C	120533248	121373248	0.999975085258484	120753248
chr1	ENSG00000171943	SRGAP2C	120533248	121373248	0.895733773708344	121093248
chr1	ENSG00000171943	SRGAP2C	120533248	121373248	0.895733773708344	121093248
chr1	ENSG00000171943	SRGAP2C	120533248	121373248	0.895733773708344	121093248
chr1	ENSG00000171943	SRGAP2C	120533248	121373248	0.86377626657486	121103248
chr1	ENSG00000171943	SRGAP2C	120533248	121373248	0.872504591941833	121113248
chr1	ENSG00000171943	SRGAP2C	120533248	121373248	0.85252571105957	121123248
chr1	ENSG00000171943	SRGAP2C	120533248	121373248	0.999999642372131	120843248
chr1	ENSG00000171943	SRGAP2C	120533248	121373248	0.999999403953552	120833248
chr1	ENSG00000171943	SRGAP2C	120533248	121373248	0.999999403953552	120833248
chr1	ENSG00000171943	SRGAP2C	120533248	121373248	0.999999403953552	120833248
chr1	ENSG00000171943	SRGAP2C	120533248	121373248	0.999999403953552	120833248
chr1	ENSG00000171943	SRGAP2C	120533248	121373248	0.999998807907104	120823248
chr1	ENSG00000171943	SRGAP2C	120533248	121373248	0.999998807907104	120823248
chr1	ENSG00000171943	SRGAP2C	120533248	121373248	0.999998807907104	120823248
chr1	ENSG00000171943	SRGAP2C	120533248	121373248	0.999998807907104	120823248
chr1	ENSG00000171943	SRGAP2C	120533248	121373248	0.999998807907104	120823248
chr1	ENSG00000171943	SRGAP2C	120533248	121373248	0.999998807907104	120823248
chr1	ENSG00000171943	SRGAP2C	120533248	121373248	0.999998807907104	120823248
chr1	ENSG00000171943	SRGAP2C	120533248	121373248	0.999997138977051	120813248
chr1	ENSG00000171943	SRGAP2C	120533248	121373248	0.999997138977051	120813248
chr1	ENSG00000171943	SRGAP2C	120533248	121373248	0.999997138977051	120813248
chr1	ENSG00000171943	SRGAP2C	120533248	121373248	0.999997138977051	120813248
chr1	ENSG00000171943	SRGAP2C	120533248	121373248	0.999997138977051	120813248
chr1	ENSG00000171943	SRGAP2C	120533248	121373248	0.999994277954102	120803248
chr1	ENSG00000171943	SRGAP2C	120533248	121373248	0.999994277954102	120803248
chr1	ENSG00000171943	SRGAP2C	120533248	121373248	0.999994277954102	120803248
chr1	ENSG00000171943	SRGAP2C	120533248	121373248	0.999994277954102	120803248
chr1	ENSG00000171943	SRGAP2C	120533248	121373248	0.999994277954102	120803248
chr1	ENSG00000171943	SRGAP2C	120533248	121373248	0.999994277954102	120803248
chr1	ENSG00000171943	SRGAP2C	120533248	121373248	0.999994277954102	120803248
chr1	ENSG00000171943	SRGAP2C	120533248	121373248	0.999992489814758	120793248
chr1	ENSG00000171943	SRGAP2C	120533248	121373248	0.999992489814758	120793248
chr1	ENSG00000171943	SRGAP2C	120533248	121373248	0.999992489814758	120793248
chr1	ENSG00000171943	SRGAP2C	120533248	121373248	0.999992489814758	120793248
chr1	ENSG00000171943	SRGAP2C	120533248	121373248	0.999992489814758	120793248
chr1	ENSG00000171943	SRGAP2C	120533248	121373248	0.999986827373505	120783248
chr1	ENSG00000171943	SRGAP2C	120533248	121373248	0.999986827373505	120783248
chr1	ENSG00000171943	SRGAP2C	120533248	121373248	0.999986827373505	120783248
chr1	ENSG00000171943	SRGAP2C	120533248	121373248	0.999986827373505	120783248
chr1	ENSG00000171943	SRGAP2C	120533248	121373248	0.999988675117493	120773248
chr1	ENSG00000171943	SRGAP2C	120533248	121373248	0.999988675117493	120773248
chr1	ENSG00000171943	SRGAP2C	120533248	121373248	0.999986529350281	120763248
chr1	ENSG00000171943	SRGAP2C	120533248	121373248	0.999986529350281	120763248
chr1	ENSG00000171943	SRGAP2C	120533248	121373248	0.999986529350281	120763248
chr1	ENSG00000171943	SRGAP2C	120533248	121373248	0.999975085258484	120753248
chr1	ENSG00000171943	SRGAP2C	120533248	121373248	0.999975085258484	120753248
chr1	ENSG00000171943	SRGAP2C	120533248	121373248	0.999975085258484	120753248
chr1	ENSG00000171943	SRGAP2C	120533248	121373248	0.999975085258484	120753248
chr1	ENSG00000171943	SRGAP2C	120533248	121373248	0.999975085258484	120753248
chr1	ENSG00000171943	SRGAP2C	120533248	121373248	0.999975085258484	120753248
chr1	ENSG00000171943	SRGAP2C	120533248	121373248	0.895733773708344	121093248
chr1	ENSG00000171943	SRGAP2C	120533248	121373248	0.895733773708344	121093248
chr1	ENSG00000171943	SRGAP2C	120533248	121373248	0.895733773708344	121093248
chr1	ENSG00000171943	SRGAP2C	120533248	121373248	0.86377626657486	121103248
chr1	ENSG00000171943	SRGAP2C	120533248	121373248	0.872504591941833	121113248
chr1	ENSG00000171943	SRGAP2C	120533248	121373248	0.85252571105957	121123248
chr1	ENSG00000171943	SRGAP2C	120533248	121373248	0.999999642372131	120843248
chr1	ENSG00000171943	SRGAP2C	120533248	121373248	0.999999403953552	120833248
chr1	ENSG00000171943	SRGAP2C	120533248	121373248	0.999999403953552	120833248
chr1	ENSG00000171943	SRGAP2C	120533248	121373248	0.999999403953552	120833248
chr1	ENSG00000171943	SRGAP2C	120533248	121373248	0.999999403953552	120833248
chr1	ENSG00000171943	SRGAP2C	120533248	121373248	0.999998807907104	120823248
chr1	ENSG00000171943	SRGAP2C	120533248	121373248	0.999998807907104	120823248
chr1	ENSG00000171943	SRGAP2C	120533248	121373248	0.999998807907104	120823248
chr1	ENSG00000171943	SRGAP2C	120533248	121373248	0.999998807907104	120823248
chr1	ENSG00000171943	SRGAP2C	120533248	121373248	0.999998807907104	120823248
chr1	ENSG00000171943	SRGAP2C	120533248	121373248	0.999998807907104	120823248
chr1	ENSG00000171943	SRGAP2C	120533248	121373248	0.999998807907104	120823248
chr1	ENSG00000171943	SRGAP2C	120533248	121373248	0.999997138977051	120813248
chr1	ENSG00000171943	SRGAP2C	120533248	121373248	0.999997138977051	120813248
chr1	ENSG00000171943	SRGAP2C	120533248	121373248	0.999997138977051	120813248
chr1	ENSG00000171943	SRGAP2C	120533248	121373248	0.999997138977051	120813248
chr1	ENSG00000171943	SRGAP2C	120533248	121373248	0.999997138977051	120813248
chr1	ENSG00000171943	SRGAP2C	120533248	121373248	0.999994277954102	120803248
chr1	ENSG00000171943	SRGAP2C	120533248	121373248	0.999994277954102	120803248
chr1	ENSG00000171943	SRGAP2C	120533248	121373248	0.999994277954102	120803248
chr1	ENSG00000171943	SRGAP2C	120533248	121373248	0.999994277954102	120803248
chr1	ENSG00000171943	SRGAP2C	120533248	121373248	0.999994277954102	120803248
chr1	ENSG00000171943	SRGAP2C	120533248	121373248	0.999994277954102	120803248
chr1	ENSG00000171943	SRGAP2C	120533248	121373248	0.999994277954102	120803248
chr1	ENSG00000171943	SRGAP2C	120533248	121373248	0.999992489814758	120793248
chr1	ENSG00000171943	SRGAP2C	120533248	121373248	0.999992489814758	120793248
chr1	ENSG00000171943	SRGAP2C	120533248	121373248	0.999992489814758	120793248
chr1	ENSG00000171943	SRGAP2C	120533248	121373248	0.999992489814758	120793248
chr1	ENSG00000171943	SRGAP2C	120533248	121373248	0.999992489814758	120793248
chr1	ENSG00000171943	SRGAP2C	120533248	121373248	0.999986827373505	120783248
chr1	ENSG00000171943	SRGAP2C	120533248	121373248	0.999986827373505	120783248
chr1	ENSG00000171943	SRGAP2C	120533248	121373248	0.999986827373505	120783248
chr1	ENSG00000171943	SRGAP2C	120533248	121373248	0.999986827373505	120783248
chr1	ENSG00000171943	SRGAP2C	120533248	121373248	0.999988675117493	120773248
chr1	ENSG00000171943	SRGAP2C	120533248	121373248	0.999988675117493	120773248
chr1	ENSG00000171943	SRGAP2C	120533248	121373248	0.999986529350281	120763248
chr1	ENSG00000171943	SRGAP2C	120533248	121373248	0.999986529350281	120763248
chr1	ENSG00000171943	SRGAP2C	120533248	121373248	0.999986529350281	120763248
chr1	ENSG00000171943	SRGAP2C	120533248	121373248	0.999975085258484	120753248
chr1	ENSG00000171943	SRGAP2C	120533248	121373248	0.999975085258484	120753248
chr1	ENSG00000171943	SRGAP2C	120533248	121373248	0.999975085258484	120753248
chr1	ENSG00000171943	SRGAP2C	120533248	121373248	0.999975085258484	120753248
chr1	ENSG00000171943	SRGAP2C	120533248	121373248	0.999975085258484	120753248
chr1	ENSG00000171943	SRGAP2C	120533248	121373248	0.999975085258484	120753248
chr1	ENSG00000171943	SRGAP2C	120533248	121373248	0.895733773708344	121093248
chr1	ENSG00000171943	SRGAP2C	120533248	121373248	0.895733773708344	121093248
chr1	ENSG00000171943	SRGAP2C	120533248	121373248	0.895733773708344	121093248
chr1	ENSG00000171943	SRGAP2C	120533248	121373248	0.86377626657486	121103248
chr1	ENSG00000171943	SRGAP2C	120533248	121373248	0.872504591941833	121113248
chr1	ENSG00000171943	SRGAP2C	120533248	121373248	0.85252571105957	121123248
chr1	ENSG00000171943	SRGAP2C	120533248	121373248	0.999999642372131	120843248
chr1	ENSG00000171943	SRGAP2C	120533248	121373248	0.999999403953552	120833248
chr1	ENSG00000171943	SRGAP2C	120533248	121373248	0.999999403953552	120833248
chr1	ENSG00000171943	SRGAP2C	120533248	121373248	0.999999403953552	120833248
chr1	ENSG00000171943	SRGAP2C	120533248	121373248	0.999999403953552	120833248
chr1	ENSG00000171943	SRGAP2C	120533248	121373248	0.999998807907104	120823248
chr1	ENSG00000171943	SRGAP2C	120533248	121373248	0.999998807907104	120823248
chr1	ENSG00000171943	SRGAP2C	120533248	121373248	0.999998807907104	120823248
chr1	ENSG00000171943	SRGAP2C	120533248	121373248	0.999998807907104	120823248
chr1	ENSG00000171943	SRGAP2C	120533248	121373248	0.999998807907104	120823248
chr1	ENSG00000171943	SRGAP2C	120533248	121373248	0.999998807907104	120823248
chr1	ENSG00000171943	SRGAP2C	120533248	121373248	0.999998807907104	120823248
chr1	ENSG00000171943	SRGAP2C	120533248	121373248	0.999997138977051	120813248
chr1	ENSG00000171943	SRGAP2C	120533248	121373248	0.999997138977051	120813248
chr1	ENSG00000171943	SRGAP2C	120533248	121373248	0.999997138977051	120813248
chr1	ENSG00000171943	SRGAP2C	120533248	121373248	0.999997138977051	120813248
chr1	ENSG00000171943	SRGAP2C	120533248	121373248	0.999997138977051	120813248
chr1	ENSG00000171943	SRGAP2C	120533248	121373248	0.999994277954102	120803248
chr1	ENSG00000171943	SRGAP2C	120533248	121373248	0.999994277954102	120803248
chr1	ENSG00000171943	SRGAP2C	120533248	121373248	0.999994277954102	120803248
chr1	ENSG00000171943	SRGAP2C	120533248	121373248	0.999994277954102	120803248
chr1	ENSG00000171943	SRGAP2C	120533248	121373248	0.999994277954102	120803248
chr1	ENSG00000171943	SRGAP2C	120533248	121373248	0.999994277954102	120803248
chr1	ENSG00000171943	SRGAP2C	120533248	121373248	0.999994277954102	120803248
chr1	ENSG00000171943	SRGAP2C	120533248	121373248	0.999992489814758	120793248
chr1	ENSG00000171943	SRGAP2C	120533248	121373248	0.999992489814758	120793248
chr1	ENSG00000171943	SRGAP2C	120533248	121373248	0.999992489814758	120793248
chr1	ENSG00000171943	SRGAP2C	120533248	121373248	0.999992489814758	120793248
chr1	ENSG00000171943	SRGAP2C	120533248	121373248	0.999992489814758	120793248
chr1	ENSG00000171943	SRGAP2C	120533248	121373248	0.999986827373505	120783248
chr1	ENSG00000171943	SRGAP2C	120533248	121373248	0.999986827373505	120783248
chr1	ENSG00000171943	SRGAP2C	120533248	121373248	0.999986827373505	120783248
chr1	ENSG00000171943	SRGAP2C	120533248	121373248	0.999986827373505	120783248
chr1	ENSG00000171943	SRGAP2C	120533248	121373248	0.999988675117493	120773248
chr1	ENSG00000171943	SRGAP2C	120533248	121373248	0.999988675117493	120773248
chr1	ENSG00000171943	SRGAP2C	120533248	121373248	0.999986529350281	120763248
chr1	ENSG00000171943	SRGAP2C	120533248	121373248	0.999986529350281	120763248
chr1	ENSG00000171943	SRGAP2C	120533248	121373248	0.999986529350281	120763248
chr1	ENSG00000171943	SRGAP2C	120533248	121373248	0.999975085258484	120753248
chr1	ENSG00000171943	SRGAP2C	120533248	121373248	0.999975085258484	120753248
chr1	ENSG00000171943	SRGAP2C	120533248	121373248	0.999975085258484	120753248
chr1	ENSG00000171943	SRGAP2C	120533248	121373248	0.999975085258484	120753248
chr1	ENSG00000171943	SRGAP2C	120533248	121373248	0.999975085258484	120753248
chr1	ENSG00000171943	SRGAP2C	120533248	121373248	0.999975085258484	120753248
chr1	ENSG00000171943	SRGAP2C	120533248	121373248	0.895733773708344	121093248
chr1	ENSG00000171943	SRGAP2C	120533248	121373248	0.895733773708344	121093248
chr1	ENSG00000171943	SRGAP2C	120533248	121373248	0.895733773708344	121093248
chr1	ENSG00000171943	SRGAP2C	120533248	121373248	0.86377626657486	121103248
chr1	ENSG00000171943	SRGAP2C	120533248	121373248	0.872504591941833	121113248
chr1	ENSG00000171943	SRGAP2C	120533248	121373248	0.85252571105957	121123248
chr1	ENSG00000171943	SRGAP2C	120533248	121373248	0.999999642372131	120843248
chr1	ENSG00000171943	SRGAP2C	120533248	121373248	0.999999403953552	120833248
chr1	ENSG00000171943	SRGAP2C	120533248	121373248	0.999999403953552	120833248
chr1	ENSG00000171943	SRGAP2C	120533248	121373248	0.999999403953552	120833248
chr1	ENSG00000171943	SRGAP2C	120533248	121373248	0.999999403953552	120833248
chr1	ENSG00000171943	SRGAP2C	120533248	121373248	0.999998807907104	120823248
chr1	ENSG00000171943	SRGAP2C	120533248	121373248	0.999998807907104	120823248
chr1	ENSG00000171943	SRGAP2C	120533248	121373248	0.999998807907104	120823248
chr1	ENSG00000171943	SRGAP2C	120533248	121373248	0.999998807907104	120823248
chr1	ENSG00000171943	SRGAP2C	120533248	121373248	0.999998807907104	120823248
chr1	ENSG00000171943	SRGAP2C	120533248	121373248	0.999998807907104	120823248
chr1	ENSG00000171943	SRGAP2C	120533248	121373248	0.999998807907104	120823248
chr1	ENSG00000171943	SRGAP2C	120533248	121373248	0.999997138977051	120813248
chr1	ENSG00000171943	SRGAP2C	120533248	121373248	0.999997138977051	120813248
chr1	ENSG00000171943	SRGAP2C	120533248	121373248	0.999997138977051	120813248
chr1	ENSG00000171943	SRGAP2C	120533248	121373248	0.999997138977051	120813248
chr1	ENSG00000171943	SRGAP2C	120533248	121373248	0.999997138977051	120813248
chr1	ENSG00000171943	SRGAP2C	120533248	121373248	0.999994277954102	120803248
chr1	ENSG00000171943	SRGAP2C	120533248	121373248	0.999994277954102	120803248
chr1	ENSG00000171943	SRGAP2C	120533248	121373248	0.999994277954102	120803248
chr1	ENSG00000171943	SRGAP2C	120533248	121373248	0.999994277954102	120803248
chr1	ENSG00000171943	SRGAP2C	120533248	121373248	0.999994277954102	120803248
chr1	ENSG00000171943	SRGAP2C	120533248	121373248	0.999994277954102	120803248
chr1	ENSG00000171943	SRGAP2C	120533248	121373248	0.999994277954102	120803248
chr1	ENSG00000171943	SRGAP2C	120533248	121373248	0.999992489814758	120793248
chr1	ENSG00000171943	SRGAP2C	120533248	121373248	0.999992489814758	120793248
chr1	ENSG00000171943	SRGAP2C	120533248	121373248	0.999992489814758	120793248
chr1	ENSG00000171943	SRGAP2C	120533248	121373248	0.999992489814758	120793248
chr1	ENSG00000171943	SRGAP2C	120533248	121373248	0.999992489814758	120793248
chr1	ENSG00000171943	SRGAP2C	120533248	121373248	0.999986827373505	120783248
chr1	ENSG00000171943	SRGAP2C	120533248	121373248	0.999986827373505	120783248
chr1	ENSG00000171943	SRGAP2C	120533248	121373248	0.999986827373505	120783248
chr1	ENSG00000171943	SRGAP2C	120533248	121373248	0.999986827373505	120783248
chr1	ENSG00000171943	SRGAP2C	120533248	121373248	0.999988675117493	120773248
chr1	ENSG00000171943	SRGAP2C	120533248	121373248	0.999988675117493	120773248
chr1	ENSG00000171943	SRGAP2C	120533248	121373248	0.999986529350281	120763248
chr1	ENSG00000171943	SRGAP2C	120533248	121373248	0.999986529350281	120763248
chr1	ENSG00000171943	SRGAP2C	120533248	121373248	0.999986529350281	120763248
chr1	ENSG00000171943	SRGAP2C	120533248	121373248	0.999975085258484	120753248
chr1	ENSG00000171943	SRGAP2C	120533248	121373248	0.999975085258484	120753248
chr1	ENSG00000171943	SRGAP2C	120533248	121373248	0.999975085258484	120753248
chr1	ENSG00000171943	SRGAP2C	120533248	121373248	0.999975085258484	120753248
chr1	ENSG00000171943	SRGAP2C	120533248	121373248	0.999975085258484	120753248
chr1	ENSG00000171943	SRGAP2C	120533248	121373248	0.999975085258484	120753248
chr1	ENSG00000171943	SRGAP2C	120533248	121373248	0.895733773708344	121093248
chr1	ENSG00000171943	SRGAP2C	120533248	121373248	0.895733773708344	121093248
chr1	ENSG00000171943	SRGAP2C	120533248	121373248	0.895733773708344	121093248
chr1	ENSG00000171943	SRGAP2C	120533248	121373248	0.86377626657486	121103248
chr1	ENSG00000171943	SRGAP2C	120533248	121373248	0.872504591941833	121113248
chr1	ENSG00000171943	SRGAP2C	120533248	121373248	0.85252571105957	121123248
chr1	ENSG00000171943	SRGAP2C	120533248	121373248	0.999999642372131	120843248
chr1	ENSG00000171943	SRGAP2C	120533248	121373248	0.999999403953552	120833248
chr1	ENSG00000171943	SRGAP2C	120533248	121373248	0.999999403953552	120833248
chr1	ENSG00000171943	SRGAP2C	120533248	121373248	0.999999403953552	120833248
chr1	ENSG00000171943	SRGAP2C	120533248	121373248	0.999999403953552	120833248
chr1	ENSG00000171943	SRGAP2C	120533248	121373248	0.999998807907104	120823248
chr1	ENSG00000171943	SRGAP2C	120533248	121373248	0.999998807907104	120823248
chr1	ENSG00000171943	SRGAP2C	120533248	121373248	0.999998807907104	120823248
chr1	ENSG00000171943	SRGAP2C	120533248	121373248	0.999998807907104	120823248
chr1	ENSG00000171943	SRGAP2C	120533248	121373248	0.999998807907104	120823248
chr1	ENSG00000171943	SRGAP2C	120533248	121373248	0.999998807907104	120823248
chr1	ENSG00000171943	SRGAP2C	120533248	121373248	0.999998807907104	120823248
chr1	ENSG00000171943	SRGAP2C	120533248	121373248	0.999997138977051	120813248
chr1	ENSG00000171943	SRGAP2C	120533248	121373248	0.999997138977051	120813248
chr1	ENSG00000171943	SRGAP2C	120533248	121373248	0.999997138977051	120813248
chr1	ENSG00000171943	SRGAP2C	120533248	121373248	0.999997138977051	120813248
chr1	ENSG00000171943	SRGAP2C	120533248	121373248	0.999997138977051	120813248
chr1	ENSG00000171943	SRGAP2C	120533248	121373248	0.999994277954102	120803248
chr1	ENSG00000171943	SRGAP2C	120533248	121373248	0.999994277954102	120803248
chr1	ENSG00000171943	SRGAP2C	120533248	121373248	0.999994277954102	120803248
chr1	ENSG00000171943	SRGAP2C	120533248	121373248	0.999994277954102	120803248
chr1	ENSG00000171943	SRGAP2C	120533248	121373248	0.999994277954102	120803248
chr1	ENSG00000171943	SRGAP2C	120533248	121373248	0.999994277954102	120803248
chr1	ENSG00000171943	SRGAP2C	120533248	121373248	0.999994277954102	120803248
chr1	ENSG00000171943	SRGAP2C	120533248	121373248	0.999992489814758	120793248
chr1	ENSG00000171943	SRGAP2C	120533248	121373248	0.999992489814758	120793248
chr1	ENSG00000171943	SRGAP2C	120533248	121373248	0.999992489814758	120793248
chr1	ENSG00000171943	SRGAP2C	120533248	121373248	0.999992489814758	120793248
chr1	ENSG00000171943	SRGAP2C	120533248	121373248	0.999992489814758	120793248
chr1	ENSG00000171943	SRGAP2C	120533248	121373248	0.999986827373505	120783248
chr1	ENSG00000171943	SRGAP2C	120533248	121373248	0.999986827373505	120783248
chr1	ENSG00000171943	SRGAP2C	120533248	121373248	0.999986827373505	120783248
chr1	ENSG00000171943	SRGAP2C	120533248	121373248	0.999986827373505	120783248
chr1	ENSG00000171943	SRGAP2C	120533248	121373248	0.999988675117493	120773248
chr1	ENSG00000171943	SRGAP2C	120533248	121373248	0.999988675117493	120773248
chr1	ENSG00000171943	SRGAP2C	120533248	121373248	0.999986529350281	120763248
chr1	ENSG00000171943	SRGAP2C	120533248	121373248	0.999986529350281	120763248
chr1	ENSG00000171943	SRGAP2C	120533248	121373248	0.999986529350281	120763248
chr1	ENSG00000171943	SRGAP2C	120533248	121373248	0.999975085258484	120753248
chr1	ENSG00000171943	SRGAP2C	120533248	121373248	0.999975085258484	120753248
chr1	ENSG00000171943	SRGAP2C	120533248	121373248	0.999975085258484	120753248
chr1	ENSG00000171943	SRGAP2C	120533248	121373248	0.999975085258484	120753248
chr1	ENSG00000171943	SRGAP2C	120533248	121373248	0.999975085258484	120753248
chr1	ENSG00000171943	SRGAP2C	120533248	121373248	0.999975085258484	120753248
chr1	ENSG00000171943	SRGAP2C	120533248	121373248	0.895733773708344	121093248
chr1	ENSG00000171943	SRGAP2C	120533248	121373248	0.895733773708344	121093248
chr1	ENSG00000171943	SRGAP2C	120533248	121373248	0.895733773708344	121093248
chr1	ENSG00000171943	SRGAP2C	120533248	121373248	0.86377626657486	121103248
chr1	ENSG00000171943	SRGAP2C	120533248	121373248	0.872504591941833	121113248
chr1	ENSG00000171943	SRGAP2C	120533248	121373248	0.85252571105957	121123248
chr1	ENSG00000171943	SRGAP2C	120533248	121373248	0.999999642372131	120843248
chr1	ENSG00000171943	SRGAP2C	120533248	121373248	0.999999403953552	120833248
chr1	ENSG00000171943	SRGAP2C	120533248	121373248	0.999999403953552	120833248
chr1	ENSG00000171943	SRGAP2C	120533248	121373248	0.999999403953552	120833248
chr1	ENSG00000171943	SRGAP2C	120533248	121373248	0.999999403953552	120833248
chr1	ENSG00000171943	SRGAP2C	120533248	121373248	0.999998807907104	120823248
chr1	ENSG00000171943	SRGAP2C	120533248	121373248	0.999998807907104	120823248
chr1	ENSG00000171943	SRGAP2C	120533248	121373248	0.999998807907104	120823248
chr1	ENSG00000171943	SRGAP2C	120533248	121373248	0.999998807907104	120823248
chr1	ENSG00000171943	SRGAP2C	120533248	121373248	0.999998807907104	120823248
chr1	ENSG00000171943	SRGAP2C	120533248	121373248	0.999998807907104	120823248
chr1	ENSG00000171943	SRGAP2C	120533248	121373248	0.999998807907104	120823248
chr1	ENSG00000171943	SRGAP2C	120533248	121373248	0.999997138977051	120813248
chr1	ENSG00000171943	SRGAP2C	120533248	121373248	0.999997138977051	120813248
chr1	ENSG00000171943	SRGAP2C	120533248	121373248	0.999997138977051	120813248
chr1	ENSG00000171943	SRGAP2C	120533248	121373248	0.999997138977051	120813248
chr1	ENSG00000171943	SRGAP2C	120533248	121373248	0.999997138977051	120813248
chr1	ENSG00000171943	SRGAP2C	120533248	121373248	0.999994277954102	120803248
chr1	ENSG00000171943	SRGAP2C	120533248	121373248	0.999994277954102	120803248
chr1	ENSG00000171943	SRGAP2C	120533248	121373248	0.999994277954102	120803248
chr1	ENSG00000171943	SRGAP2C	120533248	121373248	0.999994277954102	120803248
chr1	ENSG00000171943	SRGAP2C	120533248	121373248	0.999994277954102	120803248
chr1	ENSG00000171943	SRGAP2C	120533248	121373248	0.999994277954102	120803248
chr1	ENSG00000171943	SRGAP2C	120533248	121373248	0.999994277954102	120803248
chr1	ENSG00000171943	SRGAP2C	120533248	121373248	0.999992489814758	120793248
chr1	ENSG00000171943	SRGAP2C	120533248	121373248	0.999992489814758	120793248
chr1	ENSG00000171943	SRGAP2C	120533248	121373248	0.999992489814758	120793248
chr1	ENSG00000171943	SRGAP2C	120533248	121373248	0.999992489814758	120793248
chr1	ENSG00000171943	SRGAP2C	120533248	121373248	0.999992489814758	120793248
chr1	ENSG00000171943	SRGAP2C	120533248	121373248	0.999986827373505	120783248
chr1	ENSG00000171943	SRGAP2C	120533248	121373248	0.999986827373505	120783248
chr1	ENSG00000171943	SRGAP2C	120533248	121373248	0.999986827373505	120783248
chr1	ENSG00000171943	SRGAP2C	120533248	121373248	0.999986827373505	120783248
chr1	ENSG00000171943	SRGAP2C	120533248	121373248	0.999988675117493	120773248
chr1	ENSG00000171943	SRGAP2C	120533248	121373248	0.999988675117493	120773248
chr1	ENSG00000171943	SRGAP2C	120533248	121373248	0.999986529350281	120763248
chr1	ENSG00000171943	SRGAP2C	120533248	121373248	0.999986529350281	120763248
chr1	ENSG00000171943	SRGAP2C	120533248	121373248	0.999986529350281	120763248
chr1	ENSG00000171943	SRGAP2C	120533248	121373248	0.999975085258484	120753248
chr1	ENSG00000171943	SRGAP2C	120533248	121373248	0.999975085258484	120753248
chr1	ENSG00000171943	SRGAP2C	120533248	121373248	0.999975085258484	120753248
chr1	ENSG00000171943	SRGAP2C	120533248	121373248	0.999975085258484	120753248
chr1	ENSG00000171943	SRGAP2C	120533248	121373248	0.999975085258484	120753248
chr1	ENSG00000171943	SRGAP2C	120533248	121373248	0.999975085258484	120753248
chr1	ENSG00000171943	SRGAP2C	120533248	121373248	0.895733773708344	121093248
chr1	ENSG00000171943	SRGAP2C	120533248	121373248	0.895733773708344	121093248
chr1	ENSG00000171943	SRGAP2C	120533248	121373248	0.895733773708344	121093248
chr1	ENSG00000171943	SRGAP2C	120533248	121373248	0.86377626657486	121103248
chr1	ENSG00000171943	SRGAP2C	120533248	121373248	0.872504591941833	121113248
chr1	ENSG00000171943	SRGAP2C	120533248	121373248	0.85252571105957	121123248
chr1	ENSG00000171943	SRGAP2C	120533248	121373248	0.999999642372131	120843248
chr1	ENSG00000171943	SRGAP2C	120533248	121373248	0.999999403953552	120833248
chr1	ENSG00000171943	SRGAP2C	120533248	121373248	0.999999403953552	120833248
chr1	ENSG00000171943	SRGAP2C	120533248	121373248	0.999999403953552	120833248
chr1	ENSG00000171943	SRGAP2C	120533248	121373248	0.999999403953552	120833248
chr1	ENSG00000171943	SRGAP2C	120533248	121373248	0.999998807907104	120823248
chr1	ENSG00000171943	SRGAP2C	120533248	121373248	0.999998807907104	120823248
chr1	ENSG00000171943	SRGAP2C	120533248	121373248	0.999998807907104	120823248
chr1	ENSG00000171943	SRGAP2C	120533248	121373248	0.999998807907104	120823248
chr1	ENSG00000171943	SRGAP2C	120533248	121373248	0.999998807907104	120823248
chr1	ENSG00000171943	SRGAP2C	120533248	121373248	0.999998807907104	120823248
chr1	ENSG00000171943	SRGAP2C	120533248	121373248	0.999998807907104	120823248
chr1	ENSG00000171943	SRGAP2C	120533248	121373248	0.999997138977051	120813248
chr1	ENSG00000171943	SRGAP2C	120533248	121373248	0.999997138977051	120813248
chr1	ENSG00000171943	SRGAP2C	120533248	121373248	0.999997138977051	120813248
chr1	ENSG00000171943	SRGAP2C	120533248	121373248	0.999997138977051	120813248
chr1	ENSG00000171943	SRGAP2C	120533248	121373248	0.999997138977051	120813248
chr1	ENSG00000171943	SRGAP2C	120533248	121373248	0.999994277954102	120803248
chr1	ENSG00000171943	SRGAP2C	120533248	121373248	0.999994277954102	120803248
chr1	ENSG00000171943	SRGAP2C	120533248	121373248	0.999994277954102	120803248
chr1	ENSG00000171943	SRGAP2C	120533248	121373248	0.999994277954102	120803248
chr1	ENSG00000171943	SRGAP2C	120533248	121373248	0.999994277954102	120803248
chr1	ENSG00000171943	SRGAP2C	120533248	121373248	0.999994277954102	120803248
chr1	ENSG00000171943	SRGAP2C	120533248	121373248	0.999994277954102	120803248
chr1	ENSG00000171943	SRGAP2C	120533248	121373248	0.999992489814758	120793248
chr1	ENSG00000171943	SRGAP2C	120533248	121373248	0.999992489814758	120793248
chr1	ENSG00000171943	SRGAP2C	120533248	121373248	0.999992489814758	120793248
chr1	ENSG00000171943	SRGAP2C	120533248	121373248	0.999992489814758	120793248
chr1	ENSG00000171943	SRGAP2C	120533248	121373248	0.999992489814758	120793248
chr1	ENSG00000171943	SRGAP2C	120533248	121373248	0.999986827373505	120783248
chr1	ENSG00000171943	SRGAP2C	120533248	121373248	0.999986827373505	120783248
chr1	ENSG00000171943	SRGAP2C	120533248	121373248	0.999986827373505	120783248
chr1	ENSG00000171943	SRGAP2C	120533248	121373248	0.999986827373505	120783248
chr1	ENSG00000171943	SRGAP2C	120533248	121373248	0.999988675117493	120773248
chr1	ENSG00000171943	SRGAP2C	120533248	121373248	0.999988675117493	120773248
chr1	ENSG00000171943	SRGAP2C	120533248	121373248	0.999986529350281	120763248
chr1	ENSG00000171943	SRGAP2C	120533248	121373248	0.999986529350281	120763248
chr1	ENSG00000171943	SRGAP2C	120533248	121373248	0.999986529350281	120763248
chr1	ENSG00000171943	SRGAP2C	120533248	121373248	0.999975085258484	120753248
chr1	ENSG00000171943	SRGAP2C	120533248	121373248	0.999975085258484	120753248
chr1	ENSG00000171943	SRGAP2C	120533248	121373248	0.999975085258484	120753248
chr1	ENSG00000171943	SRGAP2C	120533248	121373248	0.999975085258484	120753248
chr1	ENSG00000171943	SRGAP2C	120533248	121373248	0.999975085258484	120753248
chr1	ENSG00000171943	SRGAP2C	120533248	121373248	0.999975085258484	120753248
chr1	ENSG00000171943	SRGAP2C	120533248	121373248	0.895733773708344	121093248
chr1	ENSG00000171943	SRGAP2C	120533248	121373248	0.895733773708344	121093248
chr1	ENSG00000171943	SRGAP2C	120533248	121373248	0.895733773708344	121093248
chr1	ENSG00000171943	SRGAP2C	120533248	121373248	0.86377626657486	121103248
chr1	ENSG00000171943	SRGAP2C	120533248	121373248	0.872504591941833	121113248
chr1	ENSG00000171943	SRGAP2C	120533248	121373248	0.85252571105957	121123248
chr1	ENSG00000171943	SRGAP2C	120533248	121373248	0.999999642372131	120843248
chr1	ENSG00000171943	SRGAP2C	120533248	121373248	0.999999403953552	120833248
chr1	ENSG00000171943	SRGAP2C	120533248	121373248	0.999999403953552	120833248
chr1	ENSG00000171943	SRGAP2C	120533248	121373248	0.999999403953552	120833248
chr1	ENSG00000171943	SRGAP2C	120533248	121373248	0.999999403953552	120833248
chr1	ENSG00000171943	SRGAP2C	120533248	121373248	0.999998807907104	120823248
chr1	ENSG00000171943	SRGAP2C	120533248	121373248	0.999998807907104	120823248
chr1	ENSG00000171943	SRGAP2C	120533248	121373248	0.999998807907104	120823248
chr1	ENSG00000171943	SRGAP2C	120533248	121373248	0.999998807907104	120823248
chr1	ENSG00000171943	SRGAP2C	120533248	121373248	0.999998807907104	120823248
chr1	ENSG00000171943	SRGAP2C	120533248	121373248	0.999998807907104	120823248
chr1	ENSG00000171943	SRGAP2C	120533248	121373248	0.999998807907104	120823248
chr1	ENSG00000171943	SRGAP2C	120533248	121373248	0.999997138977051	120813248
chr1	ENSG00000171943	SRGAP2C	120533248	121373248	0.999997138977051	120813248
chr1	ENSG00000171943	SRGAP2C	120533248	121373248	0.999997138977051	120813248
chr1	ENSG00000171943	SRGAP2C	120533248	121373248	0.999997138977051	120813248
chr1	ENSG00000171943	SRGAP2C	120533248	121373248	0.999997138977051	120813248
chr1	ENSG00000171943	SRGAP2C	120533248	121373248	0.999994277954102	120803248
chr1	ENSG00000171943	SRGAP2C	120533248	121373248	0.999994277954102	120803248
chr1	ENSG00000171943	SRGAP2C	120533248	121373248	0.999994277954102	120803248
chr1	ENSG00000171943	SRGAP2C	120533248	121373248	0.999994277954102	120803248
chr1	ENSG00000171943	SRGAP2C	120533248	121373248	0.999994277954102	120803248
chr1	ENSG00000171943	SRGAP2C	120533248	121373248	0.999994277954102	120803248
chr1	ENSG00000171943	SRGAP2C	120533248	121373248	0.999994277954102	120803248
chr1	ENSG00000171943	SRGAP2C	120533248	121373248	0.999992489814758	120793248
chr1	ENSG00000171943	SRGAP2C	120533248	121373248	0.999992489814758	120793248
chr1	ENSG00000171943	SRGAP2C	120533248	121373248	0.999992489814758	120793248
chr1	ENSG00000171943	SRGAP2C	120533248	121373248	0.999992489814758	120793248
chr1	ENSG00000171943	SRGAP2C	120533248	121373248	0.999992489814758	120793248
chr1	ENSG00000171943	SRGAP2C	120533248	121373248	0.999986827373505	120783248
chr1	ENSG00000171943	SRGAP2C	120533248	121373248	0.999986827373505	120783248
chr1	ENSG00000171943	SRGAP2C	120533248	121373248	0.999986827373505	120783248
chr1	ENSG00000171943	SRGAP2C	120533248	121373248	0.999986827373505	120783248
chr1	ENSG00000171943	SRGAP2C	120533248	121373248	0.999988675117493	120773248
chr1	ENSG00000171943	SRGAP2C	120533248	121373248	0.999988675117493	120773248
chr1	ENSG00000171943	SRGAP2C	120533248	121373248	0.999986529350281	120763248
chr1	ENSG00000171943	SRGAP2C	120533248	121373248	0.999986529350281	120763248
chr1	ENSG00000171943	SRGAP2C	120533248	121373248	0.999986529350281	120763248
chr1	ENSG00000171943	SRGAP2C	120533248	121373248	0.999975085258484	120753248
chr1	ENSG00000171943	SRGAP2C	120533248	121373248	0.999975085258484	120753248
chr1	ENSG00000171943	SRGAP2C	120533248	121373248	0.999975085258484	120753248
chr1	ENSG00000171943	SRGAP2C	120533248	121373248	0.999975085258484	120753248
chr1	ENSG00000171943	SRGAP2C	120533248	121373248	0.999975085258484	120753248
chr1	ENSG00000171943	SRGAP2C	120533248	121373248	0.999975085258484	120753248
chr1	ENSG00000171943	SRGAP2C	120533248	121373248	0.895733773708344	121093248
chr1	ENSG00000171943	SRGAP2C	120533248	121373248	0.895733773708344	121093248
chr1	ENSG00000171943	SRGAP2C	120533248	121373248	0.895733773708344	121093248
chr1	ENSG00000171943	SRGAP2C	120533248	121373248	0.86377626657486	121103248
chr1	ENSG00000171943	SRGAP2C	120533248	121373248	0.872504591941833	121113248
chr1	ENSG00000171943	SRGAP2C	120533248	121373248	0.85252571105957	121123248
chr1	ENSG00000171943	SRGAP2C	120533248	121373248	0.999999642372131	120843248
chr1	ENSG00000171943	SRGAP2C	120533248	121373248	0.999999403953552	120833248
chr1	ENSG00000171943	SRGAP2C	120533248	121373248	0.999999403953552	120833248
chr1	ENSG00000171943	SRGAP2C	120533248	121373248	0.999999403953552	120833248
chr1	ENSG00000171943	SRGAP2C	120533248	121373248	0.999999403953552	120833248
chr1	ENSG00000171943	SRGAP2C	120533248	121373248	0.999998807907104	120823248
chr1	ENSG00000171943	SRGAP2C	120533248	121373248	0.999998807907104	120823248
chr1	ENSG00000171943	SRGAP2C	120533248	121373248	0.999998807907104	120823248
chr1	ENSG00000171943	SRGAP2C	120533248	121373248	0.999998807907104	120823248
chr1	ENSG00000171943	SRGAP2C	120533248	121373248	0.999998807907104	120823248
chr1	ENSG00000171943	SRGAP2C	120533248	121373248	0.999998807907104	120823248
chr1	ENSG00000171943	SRGAP2C	120533248	121373248	0.999998807907104	120823248
chr1	ENSG00000171943	SRGAP2C	120533248	121373248	0.999997138977051	120813248
chr1	ENSG00000171943	SRGAP2C	120533248	121373248	0.999997138977051	120813248
chr1	ENSG00000171943	SRGAP2C	120533248	121373248	0.999997138977051	120813248
chr1	ENSG00000171943	SRGAP2C	120533248	121373248	0.999997138977051	120813248
chr1	ENSG00000171943	SRGAP2C	120533248	121373248	0.999997138977051	120813248
chr1	ENSG00000171943	SRGAP2C	120533248	121373248	0.999994277954102	120803248
chr1	ENSG00000171943	SRGAP2C	120533248	121373248	0.999994277954102	120803248
chr1	ENSG00000171943	SRGAP2C	120533248	121373248	0.999994277954102	120803248
chr1	ENSG00000171943	SRGAP2C	120533248	121373248	0.999994277954102	120803248
chr1	ENSG00000171943	SRGAP2C	120533248	121373248	0.999994277954102	120803248
chr1	ENSG00000171943	SRGAP2C	120533248	121373248	0.999994277954102	120803248
chr1	ENSG00000171943	SRGAP2C	120533248	121373248	0.999994277954102	120803248
chr1	ENSG00000171943	SRGAP2C	120533248	121373248	0.999992489814758	120793248
chr1	ENSG00000171943	SRGAP2C	120533248	121373248	0.999992489814758	120793248
chr1	ENSG00000171943	SRGAP2C	120533248	121373248	0.999992489814758	120793248
chr1	ENSG00000171943	SRGAP2C	120533248	121373248	0.999992489814758	120793248
chr1	ENSG00000171943	SRGAP2C	120533248	121373248	0.999992489814758	120793248
chr1	ENSG00000171943	SRGAP2C	120533248	121373248	0.999986827373505	120783248
chr1	ENSG00000171943	SRGAP2C	120533248	121373248	0.999986827373505	120783248
chr1	ENSG00000171943	SRGAP2C	120533248	121373248	0.999986827373505	120783248
chr1	ENSG00000171943	SRGAP2C	120533248	121373248	0.999986827373505	120783248
chr1	ENSG00000171943	SRGAP2C	120533248	121373248	0.999988675117493	120773248
chr1	ENSG00000171943	SRGAP2C	120533248	121373248	0.999988675117493	120773248
chr1	ENSG00000171943	SRGAP2C	120533248	121373248	0.999986529350281	120763248
chr1	ENSG00000171943	SRGAP2C	120533248	121373248	0.999986529350281	120763248
chr1	ENSG00000171943	SRGAP2C	120533248	121373248	0.999986529350281	120763248
chr1	ENSG00000171943	SRGAP2C	120533248	121373248	0.999975085258484	120753248
chr1	ENSG00000171943	SRGAP2C	120533248	121373248	0.999975085258484	120753248
chr1	ENSG00000171943	SRGAP2C	120533248	121373248	0.999975085258484	120753248
chr1	ENSG00000171943	SRGAP2C	120533248	121373248	0.999975085258484	120753248
chr1	ENSG00000171943	SRGAP2C	120533248	121373248	0.999975085258484	120753248
chr1	ENSG00000171943	SRGAP2C	120533248	121373248	0.999975085258484	120753248
chr1	ENSG00000171943	SRGAP2C	120533248	121373248	0.895733773708344	121093248
chr1	ENSG00000171943	SRGAP2C	120533248	121373248	0.895733773708344	121093248
chr1	ENSG00000171943	SRGAP2C	120533248	121373248	0.895733773708344	121093248
chr1	ENSG00000171943	SRGAP2C	120533248	121373248	0.86377626657486	121103248
chr1	ENSG00000171943	SRGAP2C	120533248	121373248	0.872504591941833	121113248
chr1	ENSG00000171943	SRGAP2C	120533248	121373248	0.85252571105957	121123248
chr1	ENSG00000171943	SRGAP2C	120533248	121373248	0.999999642372131	120843248
chr1	ENSG00000171943	SRGAP2C	120533248	121373248	0.999999403953552	120833248
chr1	ENSG00000171943	SRGAP2C	120533248	121373248	0.999999403953552	120833248
chr1	ENSG00000171943	SRGAP2C	120533248	121373248	0.999999403953552	120833248
chr1	ENSG00000171943	SRGAP2C	120533248	121373248	0.999999403953552	120833248
chr1	ENSG00000171943	SRGAP2C	120533248	121373248	0.999998807907104	120823248
chr1	ENSG00000171943	SRGAP2C	120533248	121373248	0.999998807907104	120823248
chr1	ENSG00000171943	SRGAP2C	120533248	121373248	0.999998807907104	120823248
chr1	ENSG00000171943	SRGAP2C	120533248	121373248	0.999998807907104	120823248
chr1	ENSG00000171943	SRGAP2C	120533248	121373248	0.999998807907104	120823248
chr1	ENSG00000171943	SRGAP2C	120533248	121373248	0.999998807907104	120823248
chr1	ENSG00000171943	SRGAP2C	120533248	121373248	0.999998807907104	120823248
chr1	ENSG00000171943	SRGAP2C	120533248	121373248	0.999997138977051	120813248
chr1	ENSG00000171943	SRGAP2C	120533248	121373248	0.999997138977051	120813248
chr1	ENSG00000171943	SRGAP2C	120533248	121373248	0.999997138977051	120813248
chr1	ENSG00000171943	SRGAP2C	120533248	121373248	0.999997138977051	120813248
chr1	ENSG00000171943	SRGAP2C	120533248	121373248	0.999997138977051	120813248
chr1	ENSG00000171943	SRGAP2C	120533248	121373248	0.999994277954102	120803248
chr1	ENSG00000171943	SRGAP2C	120533248	121373248	0.999994277954102	120803248
chr1	ENSG00000171943	SRGAP2C	120533248	121373248	0.999994277954102	120803248
chr1	ENSG00000171943	SRGAP2C	120533248	121373248	0.999994277954102	120803248
chr1	ENSG00000171943	SRGAP2C	120533248	121373248	0.999994277954102	120803248
chr1	ENSG00000171943	SRGAP2C	120533248	121373248	0.999994277954102	120803248
chr1	ENSG00000171943	SRGAP2C	120533248	121373248	0.999994277954102	120803248
chr1	ENSG00000171943	SRGAP2C	120533248	121373248	0.999992489814758	120793248
chr1	ENSG00000171943	SRGAP2C	120533248	121373248	0.999992489814758	120793248
chr1	ENSG00000171943	SRGAP2C	120533248	121373248	0.999992489814758	120793248
chr1	ENSG00000171943	SRGAP2C	120533248	121373248	0.999992489814758	120793248
chr1	ENSG00000171943	SRGAP2C	120533248	121373248	0.999992489814758	120793248
chr1	ENSG00000171943	SRGAP2C	120533248	121373248	0.999986827373505	120783248
chr1	ENSG00000171943	SRGAP2C	120533248	121373248	0.999986827373505	120783248
chr1	ENSG00000171943	SRGAP2C	120533248	121373248	0.999986827373505	120783248
chr1	ENSG00000171943	SRGAP2C	120533248	121373248	0.999986827373505	120783248
chr1	ENSG00000171943	SRGAP2C	120533248	121373248	0.999988675117493	120773248
chr1	ENSG00000171943	SRGAP2C	120533248	121373248	0.999988675117493	120773248
chr1	ENSG00000171943	SRGAP2C	120533248	121373248	0.999986529350281	120763248
chr1	ENSG00000171943	SRGAP2C	120533248	121373248	0.999986529350281	120763248
chr1	ENSG00000171943	SRGAP2C	120533248	121373248	0.999986529350281	120763248
chr1	ENSG00000171943	SRGAP2C	120533248	121373248	0.999975085258484	120753248
chr1	ENSG00000171943	SRGAP2C	120533248	121373248	0.999975085258484	120753248
chr1	ENSG00000171943	SRGAP2C	120533248	121373248	0.999975085258484	120753248
chr1	ENSG00000171943	SRGAP2C	120533248	121373248	0.999975085258484	120753248
chr1	ENSG00000171943	SRGAP2C	120533248	121373248	0.999975085258484	120753248
chr1	ENSG00000171943	SRGAP2C	120533248	121373248	0.999975085258484	120753248
chr1	ENSG00000171943	SRGAP2C	120533248	121373248	0.895733773708344	121093248
chr1	ENSG00000171943	SRGAP2C	120533248	121373248	0.895733773708344	121093248
chr1	ENSG00000171943	SRGAP2C	120533248	121373248	0.895733773708344	121093248
chr1	ENSG00000171943	SRGAP2C	120533248	121373248	0.86377626657486	121103248
chr1	ENSG00000171943	SRGAP2C	120533248	121373248	0.872504591941833	121113248
chr1	ENSG00000171943	SRGAP2C	120533248	121373248	0.85252571105957	121123248
chr1	ENSG00000171943	SRGAP2C	120533248	121373248	0.999999642372131	120843248
chr1	ENSG00000171943	SRGAP2C	120533248	121373248	0.999999403953552	120833248
chr1	ENSG00000171943	SRGAP2C	120533248	121373248	0.999999403953552	120833248
chr1	ENSG00000171943	SRGAP2C	120533248	121373248	0.999999403953552	120833248
chr1	ENSG00000171943	SRGAP2C	120533248	121373248	0.999999403953552	120833248
chr1	ENSG00000171943	SRGAP2C	120533248	121373248	0.999998807907104	120823248
chr1	ENSG00000171943	SRGAP2C	120533248	121373248	0.999998807907104	120823248
chr1	ENSG00000171943	SRGAP2C	120533248	121373248	0.999998807907104	120823248
chr1	ENSG00000171943	SRGAP2C	120533248	121373248	0.999998807907104	120823248
chr1	ENSG00000171943	SRGAP2C	120533248	121373248	0.999998807907104	120823248
chr1	ENSG00000171943	SRGAP2C	120533248	121373248	0.999998807907104	120823248
chr1	ENSG00000171943	SRGAP2C	120533248	121373248	0.999998807907104	120823248
chr1	ENSG00000171943	SRGAP2C	120533248	121373248	0.999997138977051	120813248
chr1	ENSG00000171943	SRGAP2C	120533248	121373248	0.999997138977051	120813248
chr1	ENSG00000171943	SRGAP2C	120533248	121373248	0.999997138977051	120813248
chr1	ENSG00000171943	SRGAP2C	120533248	121373248	0.999997138977051	120813248
chr1	ENSG00000171943	SRGAP2C	120533248	121373248	0.999997138977051	120813248
chr1	ENSG00000171943	SRGAP2C	120533248	121373248	0.999994277954102	120803248
chr1	ENSG00000171943	SRGAP2C	120533248	121373248	0.999994277954102	120803248
chr1	ENSG00000171943	SRGAP2C	120533248	121373248	0.999994277954102	120803248
chr1	ENSG00000171943	SRGAP2C	120533248	121373248	0.999994277954102	120803248
chr1	ENSG00000171943	SRGAP2C	120533248	121373248	0.999994277954102	120803248
chr1	ENSG00000171943	SRGAP2C	120533248	121373248	0.999994277954102	120803248
chr1	ENSG00000171943	SRGAP2C	120533248	121373248	0.999994277954102	120803248
chr1	ENSG00000171943	SRGAP2C	120533248	121373248	0.999992489814758	120793248
chr1	ENSG00000171943	SRGAP2C	120533248	121373248	0.999992489814758	120793248
chr1	ENSG00000171943	SRGAP2C	120533248	121373248	0.999992489814758	120793248
chr1	ENSG00000171943	SRGAP2C	120533248	121373248	0.999992489814758	120793248
chr1	ENSG00000171943	SRGAP2C	120533248	121373248	0.999992489814758	120793248
chr1	ENSG00000171943	SRGAP2C	120533248	121373248	0.999986827373505	120783248
chr1	ENSG00000171943	SRGAP2C	120533248	121373248	0.999986827373505	120783248
chr1	ENSG00000171943	SRGAP2C	120533248	121373248	0.999986827373505	120783248
chr1	ENSG00000171943	SRGAP2C	120533248	121373248	0.999986827373505	120783248
chr1	ENSG00000171943	SRGAP2C	120533248	121373248	0.999988675117493	120773248
chr1	ENSG00000171943	SRGAP2C	120533248	121373248	0.999988675117493	120773248
chr1	ENSG00000171943	SRGAP2C	120533248	121373248	0.999986529350281	120763248
chr1	ENSG00000171943	SRGAP2C	120533248	121373248	0.999986529350281	120763248
chr1	ENSG00000171943	SRGAP2C	120533248	121373248	0.999986529350281	120763248
chr1	ENSG00000171943	SRGAP2C	120533248	121373248	0.999975085258484	120753248
chr1	ENSG00000171943	SRGAP2C	120533248	121373248	0.999975085258484	120753248
chr1	ENSG00000171943	SRGAP2C	120533248	121373248	0.999975085258484	120753248
chr1	ENSG00000171943	SRGAP2C	120533248	121373248	0.999975085258484	120753248
chr1	ENSG00000171943	SRGAP2C	120533248	121373248	0.999975085258484	120753248
chr1	ENSG00000171943	SRGAP2C	120533248	121373248	0.999975085258484	120753248
chr1	ENSG00000171943	SRGAP2C	120533248	121373248	0.895733773708344	121093248
chr1	ENSG00000171943	SRGAP2C	120533248	121373248	0.895733773708344	121093248
chr1	ENSG00000171943	SRGAP2C	120533248	121373248	0.895733773708344	121093248
chr1	ENSG00000171943	SRGAP2C	120533248	121373248	0.86377626657486	121103248
chr1	ENSG00000171943	SRGAP2C	120533248	121373248	0.872504591941833	121113248
chr1	ENSG00000171943	SRGAP2C	120533248	121373248	0.85252571105957	121123248
chr1	ENSG00000171943	SRGAP2C	120533248	121373248	0.999999642372131	120843248
chr1	ENSG00000171943	SRGAP2C	120533248	121373248	0.999999403953552	120833248
chr1	ENSG00000171943	SRGAP2C	120533248	121373248	0.999999403953552	120833248
chr1	ENSG00000171943	SRGAP2C	120533248	121373248	0.999999403953552	120833248
chr1	ENSG00000171943	SRGAP2C	120533248	121373248	0.999999403953552	120833248
chr1	ENSG00000171943	SRGAP2C	120533248	121373248	0.999998807907104	120823248
chr1	ENSG00000171943	SRGAP2C	120533248	121373248	0.999998807907104	120823248
chr1	ENSG00000171943	SRGAP2C	120533248	121373248	0.999998807907104	120823248
chr1	ENSG00000171943	SRGAP2C	120533248	121373248	0.999998807907104	120823248
chr1	ENSG00000171943	SRGAP2C	120533248	121373248	0.999998807907104	120823248
chr1	ENSG00000171943	SRGAP2C	120533248	121373248	0.999998807907104	120823248
chr1	ENSG00000171943	SRGAP2C	120533248	121373248	0.999998807907104	120823248
chr1	ENSG00000171943	SRGAP2C	120533248	121373248	0.999997138977051	120813248
chr1	ENSG00000171943	SRGAP2C	120533248	121373248	0.999997138977051	120813248
chr1	ENSG00000171943	SRGAP2C	120533248	121373248	0.999997138977051	120813248
chr1	ENSG00000171943	SRGAP2C	120533248	121373248	0.999997138977051	120813248
chr1	ENSG00000171943	SRGAP2C	120533248	121373248	0.999997138977051	120813248
chr1	ENSG00000171943	SRGAP2C	120533248	121373248	0.999994277954102	120803248
chr1	ENSG00000171943	SRGAP2C	120533248	121373248	0.999994277954102	120803248
chr1	ENSG00000171943	SRGAP2C	120533248	121373248	0.999994277954102	120803248
chr1	ENSG00000171943	SRGAP2C	120533248	121373248	0.999994277954102	120803248
chr1	ENSG00000171943	SRGAP2C	120533248	121373248	0.999994277954102	120803248
chr1	ENSG00000171943	SRGAP2C	120533248	121373248	0.999994277954102	120803248
chr1	ENSG00000171943	SRGAP2C	120533248	121373248	0.999994277954102	120803248
chr1	ENSG00000171943	SRGAP2C	120533248	121373248	0.999992489814758	120793248
chr1	ENSG00000171943	SRGAP2C	120533248	121373248	0.999992489814758	120793248
chr1	ENSG00000171943	SRGAP2C	120533248	121373248	0.999992489814758	120793248
chr1	ENSG00000171943	SRGAP2C	120533248	121373248	0.999992489814758	120793248
chr1	ENSG00000171943	SRGAP2C	120533248	121373248	0.999992489814758	120793248
chr1	ENSG00000171943	SRGAP2C	120533248	121373248	0.999986827373505	120783248
chr1	ENSG00000171943	SRGAP2C	120533248	121373248	0.999986827373505	120783248
chr1	ENSG00000171943	SRGAP2C	120533248	121373248	0.999986827373505	120783248
chr1	ENSG00000171943	SRGAP2C	120533248	121373248	0.999986827373505	120783248
chr1	ENSG00000171943	SRGAP2C	120533248	121373248	0.999988675117493	120773248
chr1	ENSG00000171943	SRGAP2C	120533248	121373248	0.999988675117493	120773248
chr1	ENSG00000171943	SRGAP2C	120533248	121373248	0.999986529350281	120763248
chr1	ENSG00000171943	SRGAP2C	120533248	121373248	0.999986529350281	120763248
chr1	ENSG00000171943	SRGAP2C	120533248	121373248	0.999986529350281	120763248
chr1	ENSG00000171943	SRGAP2C	120533248	121373248	0.999975085258484	120753248
chr1	ENSG00000171943	SRGAP2C	120533248	121373248	0.999975085258484	120753248
chr1	ENSG00000171943	SRGAP2C	120533248	121373248	0.999975085258484	120753248
chr1	ENSG00000171943	SRGAP2C	120533248	121373248	0.999975085258484	120753248
chr1	ENSG00000171943	SRGAP2C	120533248	121373248	0.999975085258484	120753248
chr1	ENSG00000171943	SRGAP2C	120533248	121373248	0.999975085258484	120753248
chr1	ENSG00000171943	SRGAP2C	120533248	121373248	0.895733773708344	121093248
chr1	ENSG00000171943	SRGAP2C	120533248	121373248	0.895733773708344	121093248
chr1	ENSG00000171943	SRGAP2C	120533248	121373248	0.895733773708344	121093248
chr1	ENSG00000171943	SRGAP2C	120533248	121373248	0.86377626657486	121103248
chr1	ENSG00000171943	SRGAP2C	120533248	121373248	0.872504591941833	121113248
chr1	ENSG00000171943	SRGAP2C	120533248	121373248	0.85252571105957	121123248
chr1	ENSG00000171943	SRGAP2C	120533248	121373248	0.999999642372131	120843248
chr1	ENSG00000171943	SRGAP2C	120533248	121373248	0.999999403953552	120833248
chr1	ENSG00000171943	SRGAP2C	120533248	121373248	0.999999403953552	120833248
chr1	ENSG00000171943	SRGAP2C	120533248	121373248	0.999999403953552	120833248
chr1	ENSG00000171943	SRGAP2C	120533248	121373248	0.999999403953552	120833248
chr1	ENSG00000171943	SRGAP2C	120533248	121373248	0.999998807907104	120823248
chr1	ENSG00000171943	SRGAP2C	120533248	121373248	0.999998807907104	120823248
chr1	ENSG00000171943	SRGAP2C	120533248	121373248	0.999998807907104	120823248
chr1	ENSG00000171943	SRGAP2C	120533248	121373248	0.999998807907104	120823248
chr1	ENSG00000171943	SRGAP2C	120533248	121373248	0.999998807907104	120823248
chr1	ENSG00000171943	SRGAP2C	120533248	121373248	0.999998807907104	120823248
chr1	ENSG00000171943	SRGAP2C	120533248	121373248	0.999998807907104	120823248
chr1	ENSG00000171943	SRGAP2C	120533248	121373248	0.999997138977051	120813248
chr1	ENSG00000171943	SRGAP2C	120533248	121373248	0.999997138977051	120813248
chr1	ENSG00000171943	SRGAP2C	120533248	121373248	0.999997138977051	120813248
chr1	ENSG00000171943	SRGAP2C	120533248	121373248	0.999997138977051	120813248
chr1	ENSG00000171943	SRGAP2C	120533248	121373248	0.999997138977051	120813248
chr1	ENSG00000171943	SRGAP2C	120533248	121373248	0.999994277954102	120803248
chr1	ENSG00000171943	SRGAP2C	120533248	121373248	0.999994277954102	120803248
chr1	ENSG00000171943	SRGAP2C	120533248	121373248	0.999994277954102	120803248
chr1	ENSG00000171943	SRGAP2C	120533248	121373248	0.999994277954102	120803248
chr1	ENSG00000171943	SRGAP2C	120533248	121373248	0.999994277954102	120803248
chr1	ENSG00000171943	SRGAP2C	120533248	121373248	0.999994277954102	120803248
chr1	ENSG00000171943	SRGAP2C	120533248	121373248	0.999994277954102	120803248
chr1	ENSG00000171943	SRGAP2C	120533248	121373248	0.999992489814758	120793248
chr1	ENSG00000171943	SRGAP2C	120533248	121373248	0.999992489814758	120793248
chr1	ENSG00000171943	SRGAP2C	120533248	121373248	0.999992489814758	120793248
chr1	ENSG00000171943	SRGAP2C	120533248	121373248	0.999992489814758	120793248
chr1	ENSG00000171943	SRGAP2C	120533248	121373248	0.999992489814758	120793248
chr1	ENSG00000171943	SRGAP2C	120533248	121373248	0.999986827373505	120783248
chr1	ENSG00000171943	SRGAP2C	120533248	121373248	0.999986827373505	120783248
chr1	ENSG00000171943	SRGAP2C	120533248	121373248	0.999986827373505	120783248
chr1	ENSG00000171943	SRGAP2C	120533248	121373248	0.999986827373505	120783248
chr1	ENSG00000171943	SRGAP2C	120533248	121373248	0.999988675117493	120773248
chr1	ENSG00000171943	SRGAP2C	120533248	121373248	0.999988675117493	120773248
chr1	ENSG00000171943	SRGAP2C	120533248	121373248	0.999986529350281	120763248
chr1	ENSG00000171943	SRGAP2C	120533248	121373248	0.999986529350281	120763248
chr1	ENSG00000171943	SRGAP2C	120533248	121373248	0.999986529350281	120763248
chr1	ENSG00000171943	SRGAP2C	120533248	121373248	0.999975085258484	120753248
chr1	ENSG00000171943	SRGAP2C	120533248	121373248	0.999975085258484	120753248
chr1	ENSG00000171943	SRGAP2C	120533248	121373248	0.999975085258484	120753248
chr1	ENSG00000171943	SRGAP2C	120533248	121373248	0.999975085258484	120753248
chr1	ENSG00000171943	SRGAP2C	120533248	121373248	0.999975085258484	120753248
chr1	ENSG00000171943	SRGAP2C	120533248	121373248	0.999975085258484	120753248
chr1	ENSG00000171943	SRGAP2C	120533248	121373248	0.895733773708344	121093248
chr1	ENSG00000171943	SRGAP2C	120533248	121373248	0.895733773708344	121093248
chr1	ENSG00000171943	SRGAP2C	120533248	121373248	0.895733773708344	121093248
chr1	ENSG00000171943	SRGAP2C	120533248	121373248	0.86377626657486	121103248
chr1	ENSG00000171943	SRGAP2C	120533248	121373248	0.872504591941833	121113248
chr1	ENSG00000171943	SRGAP2C	120533248	121373248	0.85252571105957	121123248
chr1	ENSG00000171943	SRGAP2C	120533248	121373248	0.999999642372131	120843248
chr1	ENSG00000171943	SRGAP2C	120533248	121373248	0.999999403953552	120833248
chr1	ENSG00000171943	SRGAP2C	120533248	121373248	0.999999403953552	120833248
chr1	ENSG00000171943	SRGAP2C	120533248	121373248	0.999999403953552	120833248
chr1	ENSG00000171943	SRGAP2C	120533248	121373248	0.999999403953552	120833248
chr1	ENSG00000171943	SRGAP2C	120533248	121373248	0.999998807907104	120823248
chr1	ENSG00000171943	SRGAP2C	120533248	121373248	0.999998807907104	120823248
chr1	ENSG00000171943	SRGAP2C	120533248	121373248	0.999998807907104	120823248
chr1	ENSG00000171943	SRGAP2C	120533248	121373248	0.999998807907104	120823248
chr1	ENSG00000171943	SRGAP2C	120533248	121373248	0.999998807907104	120823248
chr1	ENSG00000171943	SRGAP2C	120533248	121373248	0.999998807907104	120823248
chr1	ENSG00000171943	SRGAP2C	120533248	121373248	0.999998807907104	120823248
chr1	ENSG00000171943	SRGAP2C	120533248	121373248	0.999997138977051	120813248
chr1	ENSG00000171943	SRGAP2C	120533248	121373248	0.999997138977051	120813248
chr1	ENSG00000171943	SRGAP2C	120533248	121373248	0.999997138977051	120813248
chr1	ENSG00000171943	SRGAP2C	120533248	121373248	0.999997138977051	120813248
chr1	ENSG00000171943	SRGAP2C	120533248	121373248	0.999997138977051	120813248
chr1	ENSG00000171943	SRGAP2C	120533248	121373248	0.999994277954102	120803248
chr1	ENSG00000171943	SRGAP2C	120533248	121373248	0.999994277954102	120803248
chr1	ENSG00000171943	SRGAP2C	120533248	121373248	0.999994277954102	120803248
chr1	ENSG00000171943	SRGAP2C	120533248	121373248	0.999994277954102	120803248
chr1	ENSG00000171943	SRGAP2C	120533248	121373248	0.999994277954102	120803248
chr1	ENSG00000171943	SRGAP2C	120533248	121373248	0.999994277954102	120803248
chr1	ENSG00000171943	SRGAP2C	120533248	121373248	0.999994277954102	120803248
chr1	ENSG00000171943	SRGAP2C	120533248	121373248	0.999992489814758	120793248
chr1	ENSG00000171943	SRGAP2C	120533248	121373248	0.999992489814758	120793248
chr1	ENSG00000171943	SRGAP2C	120533248	121373248	0.999992489814758	120793248
chr1	ENSG00000171943	SRGAP2C	120533248	121373248	0.999992489814758	120793248
chr1	ENSG00000171943	SRGAP2C	120533248	121373248	0.999992489814758	120793248
chr1	ENSG00000171943	SRGAP2C	120533248	121373248	0.999986827373505	120783248
chr1	ENSG00000171943	SRGAP2C	120533248	121373248	0.999986827373505	120783248
chr1	ENSG00000171943	SRGAP2C	120533248	121373248	0.999986827373505	120783248
chr1	ENSG00000171943	SRGAP2C	120533248	121373248	0.999986827373505	120783248
chr1	ENSG00000171943	SRGAP2C	120533248	121373248	0.999988675117493	120773248
chr1	ENSG00000171943	SRGAP2C	120533248	121373248	0.999988675117493	120773248
chr1	ENSG00000171943	SRGAP2C	120533248	121373248	0.999986529350281	120763248
chr1	ENSG00000171943	SRGAP2C	120533248	121373248	0.999986529350281	120763248
chr1	ENSG00000171943	SRGAP2C	120533248	121373248	0.999986529350281	120763248
chr1	ENSG00000171943	SRGAP2C	120533248	121373248	0.999975085258484	120753248
chr1	ENSG00000171943	SRGAP2C	120533248	121373248	0.999975085258484	120753248
chr1	ENSG00000171943	SRGAP2C	120533248	121373248	0.999975085258484	120753248
chr1	ENSG00000171943	SRGAP2C	120533248	121373248	0.999975085258484	120753248
chr1	ENSG00000171943	SRGAP2C	120533248	121373248	0.999975085258484	120753248
chr1	ENSG00000171943	SRGAP2C	120533248	121373248	0.999975085258484	120753248
chr1	ENSG00000171943	SRGAP2C	120533248	121373248	0.895733773708344	121093248
chr1	ENSG00000171943	SRGAP2C	120533248	121373248	0.895733773708344	121093248
chr1	ENSG00000171943	SRGAP2C	120533248	121373248	0.895733773708344	121093248
chr1	ENSG00000171943	SRGAP2C	120533248	121373248	0.86377626657486	121103248
chr1	ENSG00000171943	SRGAP2C	120533248	121373248	0.872504591941833	121113248
chr1	ENSG00000171943	SRGAP2C	120533248	121373248	0.85252571105957	121123248
chr1	ENSG00000171943	SRGAP2C	120533248	121373248	0.999999642372131	120843248
chr1	ENSG00000171943	SRGAP2C	120533248	121373248	0.999999403953552	120833248
chr1	ENSG00000171943	SRGAP2C	120533248	121373248	0.999999403953552	120833248
chr1	ENSG00000171943	SRGAP2C	120533248	121373248	0.999999403953552	120833248
chr1	ENSG00000171943	SRGAP2C	120533248	121373248	0.999999403953552	120833248
chr1	ENSG00000171943	SRGAP2C	120533248	121373248	0.999998807907104	120823248
chr1	ENSG00000171943	SRGAP2C	120533248	121373248	0.999998807907104	120823248
chr1	ENSG00000171943	SRGAP2C	120533248	121373248	0.999998807907104	120823248
chr1	ENSG00000171943	SRGAP2C	120533248	121373248	0.999998807907104	120823248
chr1	ENSG00000171943	SRGAP2C	120533248	121373248	0.999998807907104	120823248
chr1	ENSG00000171943	SRGAP2C	120533248	121373248	0.999998807907104	120823248
chr1	ENSG00000171943	SRGAP2C	120533248	121373248	0.999998807907104	120823248
chr1	ENSG00000171943	SRGAP2C	120533248	121373248	0.999997138977051	120813248
chr1	ENSG00000171943	SRGAP2C	120533248	121373248	0.999997138977051	120813248
chr1	ENSG00000171943	SRGAP2C	120533248	121373248	0.999997138977051	120813248
chr1	ENSG00000171943	SRGAP2C	120533248	121373248	0.999997138977051	120813248
chr1	ENSG00000171943	SRGAP2C	120533248	121373248	0.999997138977051	120813248
chr1	ENSG00000171943	SRGAP2C	120533248	121373248	0.999994277954102	120803248
chr1	ENSG00000171943	SRGAP2C	120533248	121373248	0.999994277954102	120803248
chr1	ENSG00000171943	SRGAP2C	120533248	121373248	0.999994277954102	120803248
chr1	ENSG00000171943	SRGAP2C	120533248	121373248	0.999994277954102	120803248
chr1	ENSG00000171943	SRGAP2C	120533248	121373248	0.999994277954102	120803248
chr1	ENSG00000171943	SRGAP2C	120533248	121373248	0.999994277954102	120803248
chr1	ENSG00000171943	SRGAP2C	120533248	121373248	0.999994277954102	120803248
chr1	ENSG00000171943	SRGAP2C	120533248	121373248	0.999992489814758	120793248
chr1	ENSG00000171943	SRGAP2C	120533248	121373248	0.999992489814758	120793248
chr1	ENSG00000171943	SRGAP2C	120533248	121373248	0.999992489814758	120793248
chr1	ENSG00000171943	SRGAP2C	120533248	121373248	0.999992489814758	120793248
chr1	ENSG00000171943	SRGAP2C	120533248	121373248	0.999992489814758	120793248
chr1	ENSG00000171943	SRGAP2C	120533248	121373248	0.999986827373505	120783248
chr1	ENSG00000171943	SRGAP2C	120533248	121373248	0.999986827373505	120783248
chr1	ENSG00000171943	SRGAP2C	120533248	121373248	0.999986827373505	120783248
chr1	ENSG00000171943	SRGAP2C	120533248	121373248	0.999986827373505	120783248
chr1	ENSG00000171943	SRGAP2C	120533248	121373248	0.999988675117493	120773248
chr1	ENSG00000171943	SRGAP2C	120533248	121373248	0.999988675117493	120773248
chr1	ENSG00000171943	SRGAP2C	120533248	121373248	0.999986529350281	120763248
chr1	ENSG00000171943	SRGAP2C	120533248	121373248	0.999986529350281	120763248
chr1	ENSG00000171943	SRGAP2C	120533248	121373248	0.999986529350281	120763248
chr1	ENSG00000171943	SRGAP2C	120533248	121373248	0.999975085258484	120753248
chr1	ENSG00000171943	SRGAP2C	120533248	121373248	0.999975085258484	120753248
chr1	ENSG00000171943	SRGAP2C	120533248	121373248	0.999975085258484	120753248
chr1	ENSG00000171943	SRGAP2C	120533248	121373248	0.999975085258484	120753248
chr1	ENSG00000171943	SRGAP2C	120533248	121373248	0.999975085258484	120753248
chr1	ENSG00000171943	SRGAP2C	120533248	121373248	0.999975085258484	120753248
chr1	ENSG00000171943	SRGAP2C	120533248	121373248	0.895733773708344	121093248
chr1	ENSG00000171943	SRGAP2C	120533248	121373248	0.895733773708344	121093248
chr1	ENSG00000171943	SRGAP2C	120533248	121373248	0.895733773708344	121093248
chr1	ENSG00000171943	SRGAP2C	120533248	121373248	0.86377626657486	121103248
chr1	ENSG00000171943	SRGAP2C	120533248	121373248	0.872504591941833	121113248
chr1	ENSG00000171943	SRGAP2C	120533248	121373248	0.85252571105957	121123248
chr1	ENSG00000171943	SRGAP2C	120533248	121373248	0.999999642372131	120843248
chr1	ENSG00000171943	SRGAP2C	120533248	121373248	0.999999403953552	120833248
chr1	ENSG00000171943	SRGAP2C	120533248	121373248	0.999999403953552	120833248
chr1	ENSG00000171943	SRGAP2C	120533248	121373248	0.999999403953552	120833248
chr1	ENSG00000171943	SRGAP2C	120533248	121373248	0.999999403953552	120833248
chr1	ENSG00000171943	SRGAP2C	120533248	121373248	0.999998807907104	120823248
chr1	ENSG00000171943	SRGAP2C	120533248	121373248	0.999998807907104	120823248
chr1	ENSG00000171943	SRGAP2C	120533248	121373248	0.999998807907104	120823248
chr1	ENSG00000171943	SRGAP2C	120533248	121373248	0.999998807907104	120823248
chr1	ENSG00000171943	SRGAP2C	120533248	121373248	0.999998807907104	120823248
chr1	ENSG00000171943	SRGAP2C	120533248	121373248	0.999998807907104	120823248
chr1	ENSG00000171943	SRGAP2C	120533248	121373248	0.999998807907104	120823248
chr1	ENSG00000171943	SRGAP2C	120533248	121373248	0.999997138977051	120813248
chr1	ENSG00000171943	SRGAP2C	120533248	121373248	0.999997138977051	120813248
chr1	ENSG00000171943	SRGAP2C	120533248	121373248	0.999997138977051	120813248
chr1	ENSG00000171943	SRGAP2C	120533248	121373248	0.999997138977051	120813248
chr1	ENSG00000171943	SRGAP2C	120533248	121373248	0.999997138977051	120813248
chr1	ENSG00000171943	SRGAP2C	120533248	121373248	0.999994277954102	120803248
chr1	ENSG00000171943	SRGAP2C	120533248	121373248	0.999994277954102	120803248
chr1	ENSG00000171943	SRGAP2C	120533248	121373248	0.999994277954102	120803248
chr1	ENSG00000171943	SRGAP2C	120533248	121373248	0.999994277954102	120803248
chr1	ENSG00000171943	SRGAP2C	120533248	121373248	0.999994277954102	120803248
chr1	ENSG00000171943	SRGAP2C	120533248	121373248	0.999994277954102	120803248
chr1	ENSG00000171943	SRGAP2C	120533248	121373248	0.999994277954102	120803248
chr1	ENSG00000171943	SRGAP2C	120533248	121373248	0.999992489814758	120793248
chr1	ENSG00000171943	SRGAP2C	120533248	121373248	0.999992489814758	120793248
chr1	ENSG00000171943	SRGAP2C	120533248	121373248	0.999992489814758	120793248
chr1	ENSG00000171943	SRGAP2C	120533248	121373248	0.999992489814758	120793248
chr1	ENSG00000171943	SRGAP2C	120533248	121373248	0.999992489814758	120793248
chr1	ENSG00000171943	SRGAP2C	120533248	121373248	0.999986827373505	120783248
chr1	ENSG00000171943	SRGAP2C	120533248	121373248	0.999986827373505	120783248
chr1	ENSG00000171943	SRGAP2C	120533248	121373248	0.999986827373505	120783248
chr1	ENSG00000171943	SRGAP2C	120533248	121373248	0.999986827373505	120783248
chr1	ENSG00000171943	SRGAP2C	120533248	121373248	0.999988675117493	120773248
chr1	ENSG00000171943	SRGAP2C	120533248	121373248	0.999988675117493	120773248
chr1	ENSG00000171943	SRGAP2C	120533248	121373248	0.999986529350281	120763248
chr1	ENSG00000171943	SRGAP2C	120533248	121373248	0.999986529350281	120763248
chr1	ENSG00000171943	SRGAP2C	120533248	121373248	0.999986529350281	120763248
chr1	ENSG00000171943	SRGAP2C	120533248	121373248	0.999975085258484	120753248
chr1	ENSG00000171943	SRGAP2C	120533248	121373248	0.999975085258484	120753248
chr1	ENSG00000171943	SRGAP2C	120533248	121373248	0.999975085258484	120753248
chr1	ENSG00000171943	SRGAP2C	120533248	121373248	0.999975085258484	120753248
chr1	ENSG00000171943	SRGAP2C	120533248	121373248	0.999975085258484	120753248
chr1	ENSG00000171943	SRGAP2C	120533248	121373248	0.999975085258484	120753248
chr1	ENSG00000171943	SRGAP2C	120533248	121373248	0.895733773708344	121093248
chr1	ENSG00000171943	SRGAP2C	120533248	121373248	0.895733773708344	121093248
chr1	ENSG00000171943	SRGAP2C	120533248	121373248	0.895733773708344	121093248
chr1	ENSG00000171943	SRGAP2C	120533248	121373248	0.86377626657486	121103248
chr1	ENSG00000171943	SRGAP2C	120533248	121373248	0.872504591941833	121113248
chr1	ENSG00000171943	SRGAP2C	120533248	121373248	0.85252571105957	121123248
chr1	ENSG00000171943	SRGAP2C	120533248	121373248	0.999999642372131	120843248
chr1	ENSG00000171943	SRGAP2C	120533248	121373248	0.999999403953552	120833248
chr1	ENSG00000171943	SRGAP2C	120533248	121373248	0.999999403953552	120833248
chr1	ENSG00000171943	SRGAP2C	120533248	121373248	0.999999403953552	120833248
chr1	ENSG00000171943	SRGAP2C	120533248	121373248	0.999999403953552	120833248
chr1	ENSG00000171943	SRGAP2C	120533248	121373248	0.999998807907104	120823248
chr1	ENSG00000171943	SRGAP2C	120533248	121373248	0.999998807907104	120823248
chr1	ENSG00000171943	SRGAP2C	120533248	121373248	0.999998807907104	120823248
chr1	ENSG00000171943	SRGAP2C	120533248	121373248	0.999998807907104	120823248
chr1	ENSG00000171943	SRGAP2C	120533248	121373248	0.999998807907104	120823248
chr1	ENSG00000171943	SRGAP2C	120533248	121373248	0.999998807907104	120823248
chr1	ENSG00000171943	SRGAP2C	120533248	121373248	0.999998807907104	120823248
chr1	ENSG00000171943	SRGAP2C	120533248	121373248	0.999997138977051	120813248
chr1	ENSG00000171943	SRGAP2C	120533248	121373248	0.999997138977051	120813248
chr1	ENSG00000171943	SRGAP2C	120533248	121373248	0.999997138977051	120813248
chr1	ENSG00000171943	SRGAP2C	120533248	121373248	0.999997138977051	120813248
chr1	ENSG00000171943	SRGAP2C	120533248	121373248	0.999997138977051	120813248
chr1	ENSG00000171943	SRGAP2C	120533248	121373248	0.999994277954102	120803248
chr1	ENSG00000171943	SRGAP2C	120533248	121373248	0.999994277954102	120803248
chr1	ENSG00000171943	SRGAP2C	120533248	121373248	0.999994277954102	120803248
chr1	ENSG00000171943	SRGAP2C	120533248	121373248	0.999994277954102	120803248
chr1	ENSG00000171943	SRGAP2C	120533248	121373248	0.999994277954102	120803248
chr1	ENSG00000171943	SRGAP2C	120533248	121373248	0.999994277954102	120803248
chr1	ENSG00000171943	SRGAP2C	120533248	121373248	0.999994277954102	120803248
chr1	ENSG00000171943	SRGAP2C	120533248	121373248	0.999992489814758	120793248
chr1	ENSG00000171943	SRGAP2C	120533248	121373248	0.999992489814758	120793248
chr1	ENSG00000171943	SRGAP2C	120533248	121373248	0.999992489814758	120793248
chr1	ENSG00000171943	SRGAP2C	120533248	121373248	0.999992489814758	120793248
chr1	ENSG00000171943	SRGAP2C	120533248	121373248	0.999992489814758	120793248
chr1	ENSG00000171943	SRGAP2C	120533248	121373248	0.999986827373505	120783248
chr1	ENSG00000171943	SRGAP2C	120533248	121373248	0.999986827373505	120783248
chr1	ENSG00000171943	SRGAP2C	120533248	121373248	0.999986827373505	120783248
chr1	ENSG00000171943	SRGAP2C	120533248	121373248	0.999986827373505	120783248
chr1	ENSG00000171943	SRGAP2C	120533248	121373248	0.999988675117493	120773248
chr1	ENSG00000171943	SRGAP2C	120533248	121373248	0.999988675117493	120773248
chr1	ENSG00000171943	SRGAP2C	120533248	121373248	0.999986529350281	120763248
chr1	ENSG00000171943	SRGAP2C	120533248	121373248	0.999986529350281	120763248
chr1	ENSG00000171943	SRGAP2C	120533248	121373248	0.999986529350281	120763248
chr1	ENSG00000171943	SRGAP2C	120533248	121373248	0.999975085258484	120753248
chr1	ENSG00000171943	SRGAP2C	120533248	121373248	0.999975085258484	120753248
chr1	ENSG00000171943	SRGAP2C	120533248	121373248	0.999975085258484	120753248
chr1	ENSG00000171943	SRGAP2C	120533248	121373248	0.999975085258484	120753248
chr1	ENSG00000171943	SRGAP2C	120533248	121373248	0.999975085258484	120753248
chr1	ENSG00000171943	SRGAP2C	120533248	121373248	0.999975085258484	120753248
chr1	ENSG00000171943	SRGAP2C	120533248	121373248	0.895733773708344	121093248
chr1	ENSG00000171943	SRGAP2C	120533248	121373248	0.895733773708344	121093248
chr1	ENSG00000171943	SRGAP2C	120533248	121373248	0.895733773708344	121093248
chr1	ENSG00000171943	SRGAP2C	120533248	121373248	0.86377626657486	121103248
chr1	ENSG00000171943	SRGAP2C	120533248	121373248	0.872504591941833	121113248
chr1	ENSG00000171943	SRGAP2C	120533248	121373248	0.85252571105957	121123248
chr1	ENSG00000171943	SRGAP2C	120533248	121373248	0.999999642372131	120843248
chr1	ENSG00000171943	SRGAP2C	120533248	121373248	0.999999403953552	120833248
chr1	ENSG00000171943	SRGAP2C	120533248	121373248	0.999999403953552	120833248
chr1	ENSG00000171943	SRGAP2C	120533248	121373248	0.999999403953552	120833248
chr1	ENSG00000171943	SRGAP2C	120533248	121373248	0.999999403953552	120833248
chr1	ENSG00000171943	SRGAP2C	120533248	121373248	0.999998807907104	120823248
chr1	ENSG00000171943	SRGAP2C	120533248	121373248	0.999998807907104	120823248
chr1	ENSG00000171943	SRGAP2C	120533248	121373248	0.999998807907104	120823248
chr1	ENSG00000171943	SRGAP2C	120533248	121373248	0.999998807907104	120823248
chr1	ENSG00000171943	SRGAP2C	120533248	121373248	0.999998807907104	120823248
chr1	ENSG00000171943	SRGAP2C	120533248	121373248	0.999998807907104	120823248
chr1	ENSG00000171943	SRGAP2C	120533248	121373248	0.999998807907104	120823248
chr1	ENSG00000171943	SRGAP2C	120533248	121373248	0.999997138977051	120813248
chr1	ENSG00000171943	SRGAP2C	120533248	121373248	0.999997138977051	120813248
chr1	ENSG00000171943	SRGAP2C	120533248	121373248	0.999997138977051	120813248
chr1	ENSG00000171943	SRGAP2C	120533248	121373248	0.999997138977051	120813248
chr1	ENSG00000171943	SRGAP2C	120533248	121373248	0.999997138977051	120813248
chr1	ENSG00000171943	SRGAP2C	120533248	121373248	0.999994277954102	120803248
chr1	ENSG00000171943	SRGAP2C	120533248	121373248	0.999994277954102	120803248
chr1	ENSG00000171943	SRGAP2C	120533248	121373248	0.999994277954102	120803248
chr1	ENSG00000171943	SRGAP2C	120533248	121373248	0.999994277954102	120803248
chr1	ENSG00000171943	SRGAP2C	120533248	121373248	0.999994277954102	120803248
chr1	ENSG00000171943	SRGAP2C	120533248	121373248	0.999994277954102	120803248
chr1	ENSG00000171943	SRGAP2C	120533248	121373248	0.999994277954102	120803248
chr1	ENSG00000171943	SRGAP2C	120533248	121373248	0.999992489814758	120793248
chr1	ENSG00000171943	SRGAP2C	120533248	121373248	0.999992489814758	120793248
chr1	ENSG00000171943	SRGAP2C	120533248	121373248	0.999992489814758	120793248
chr1	ENSG00000171943	SRGAP2C	120533248	121373248	0.999992489814758	120793248
chr1	ENSG00000171943	SRGAP2C	120533248	121373248	0.999992489814758	120793248
chr1	ENSG00000171943	SRGAP2C	120533248	121373248	0.999986827373505	120783248
chr1	ENSG00000171943	SRGAP2C	120533248	121373248	0.999986827373505	120783248
chr1	ENSG00000171943	SRGAP2C	120533248	121373248	0.999986827373505	120783248
chr1	ENSG00000171943	SRGAP2C	120533248	121373248	0.999986827373505	120783248
chr1	ENSG00000171943	SRGAP2C	120533248	121373248	0.999988675117493	120773248
chr1	ENSG00000171943	SRGAP2C	120533248	121373248	0.999988675117493	120773248
chr1	ENSG00000171943	SRGAP2C	120533248	121373248	0.999986529350281	120763248
chr1	ENSG00000171943	SRGAP2C	120533248	121373248	0.999986529350281	120763248
chr1	ENSG00000171943	SRGAP2C	120533248	121373248	0.999986529350281	120763248
chr1	ENSG00000171943	SRGAP2C	120533248	121373248	0.999975085258484	120753248
chr1	ENSG00000171943	SRGAP2C	120533248	121373248	0.999975085258484	120753248
chr1	ENSG00000171943	SRGAP2C	120533248	121373248	0.999975085258484	120753248
chr1	ENSG00000171943	SRGAP2C	120533248	121373248	0.999975085258484	120753248
chr1	ENSG00000171943	SRGAP2C	120533248	121373248	0.999975085258484	120753248
chr1	ENSG00000171943	SRGAP2C	120533248	121373248	0.999975085258484	120753248
chr1	ENSG00000171943	SRGAP2C	120533248	121373248	0.895733773708344	121093248
chr1	ENSG00000171943	SRGAP2C	120533248	121373248	0.895733773708344	121093248
chr1	ENSG00000171943	SRGAP2C	120533248	121373248	0.895733773708344	121093248
chr1	ENSG00000171943	SRGAP2C	120533248	121373248	0.86377626657486	121103248
chr1	ENSG00000171943	SRGAP2C	120533248	121373248	0.872504591941833	121113248
chr1	ENSG00000171943	SRGAP2C	120533248	121373248	0.85252571105957	121123248
chr1	ENSG00000171943	SRGAP2C	120533248	121373248	0.999999642372131	120843248
chr1	ENSG00000171943	SRGAP2C	120533248	121373248	0.999999403953552	120833248
chr1	ENSG00000171943	SRGAP2C	120533248	121373248	0.999999403953552	120833248
chr1	ENSG00000171943	SRGAP2C	120533248	121373248	0.999999403953552	120833248
chr1	ENSG00000171943	SRGAP2C	120533248	121373248	0.999999403953552	120833248
chr1	ENSG00000171943	SRGAP2C	120533248	121373248	0.999998807907104	120823248
chr1	ENSG00000171943	SRGAP2C	120533248	121373248	0.999998807907104	120823248
chr1	ENSG00000171943	SRGAP2C	120533248	121373248	0.999998807907104	120823248
chr1	ENSG00000171943	SRGAP2C	120533248	121373248	0.999998807907104	120823248
chr1	ENSG00000171943	SRGAP2C	120533248	121373248	0.999998807907104	120823248
chr1	ENSG00000171943	SRGAP2C	120533248	121373248	0.999998807907104	120823248
chr1	ENSG00000171943	SRGAP2C	120533248	121373248	0.999998807907104	120823248
chr1	ENSG00000171943	SRGAP2C	120533248	121373248	0.999997138977051	120813248
chr1	ENSG00000171943	SRGAP2C	120533248	121373248	0.999997138977051	120813248
chr1	ENSG00000171943	SRGAP2C	120533248	121373248	0.999997138977051	120813248
chr1	ENSG00000171943	SRGAP2C	120533248	121373248	0.999997138977051	120813248
chr1	ENSG00000171943	SRGAP2C	120533248	121373248	0.999997138977051	120813248
chr1	ENSG00000171943	SRGAP2C	120533248	121373248	0.999994277954102	120803248
chr1	ENSG00000171943	SRGAP2C	120533248	121373248	0.999994277954102	120803248
chr1	ENSG00000171943	SRGAP2C	120533248	121373248	0.999994277954102	120803248
chr1	ENSG00000171943	SRGAP2C	120533248	121373248	0.999994277954102	120803248
chr1	ENSG00000171943	SRGAP2C	120533248	121373248	0.999994277954102	120803248
chr1	ENSG00000171943	SRGAP2C	120533248	121373248	0.999994277954102	120803248
chr1	ENSG00000171943	SRGAP2C	120533248	121373248	0.999994277954102	120803248
chr1	ENSG00000171943	SRGAP2C	120533248	121373248	0.999992489814758	120793248
chr1	ENSG00000171943	SRGAP2C	120533248	121373248	0.999992489814758	120793248
chr1	ENSG00000171943	SRGAP2C	120533248	121373248	0.999992489814758	120793248
chr1	ENSG00000171943	SRGAP2C	120533248	121373248	0.999992489814758	120793248
chr1	ENSG00000171943	SRGAP2C	120533248	121373248	0.999992489814758	120793248
chr1	ENSG00000171943	SRGAP2C	120533248	121373248	0.999986827373505	120783248
chr1	ENSG00000171943	SRGAP2C	120533248	121373248	0.999986827373505	120783248
chr1	ENSG00000171943	SRGAP2C	120533248	121373248	0.999986827373505	120783248
chr1	ENSG00000171943	SRGAP2C	120533248	121373248	0.999986827373505	120783248
chr1	ENSG00000171943	SRGAP2C	120533248	121373248	0.999988675117493	120773248
chr1	ENSG00000171943	SRGAP2C	120533248	121373248	0.999988675117493	120773248
chr1	ENSG00000171943	SRGAP2C	120533248	121373248	0.999986529350281	120763248
chr1	ENSG00000171943	SRGAP2C	120533248	121373248	0.999986529350281	120763248
chr1	ENSG00000171943	SRGAP2C	120533248	121373248	0.999986529350281	120763248
chr1	ENSG00000171943	SRGAP2C	120533248	121373248	0.999975085258484	120753248
chr1	ENSG00000171943	SRGAP2C	120533248	121373248	0.999975085258484	120753248
chr1	ENSG00000171943	SRGAP2C	120533248	121373248	0.999975085258484	120753248
chr1	ENSG00000171943	SRGAP2C	120533248	121373248	0.999975085258484	120753248
chr1	ENSG00000171943	SRGAP2C	120533248	121373248	0.999975085258484	120753248
chr1	ENSG00000171943	SRGAP2C	120533248	121373248	0.999975085258484	120753248
chr1	ENSG00000171943	SRGAP2C	120533248	121373248	0.895733773708344	121093248
chr1	ENSG00000171943	SRGAP2C	120533248	121373248	0.895733773708344	121093248
chr1	ENSG00000171943	SRGAP2C	120533248	121373248	0.895733773708344	121093248
chr1	ENSG00000171943	SRGAP2C	120533248	121373248	0.86377626657486	121103248
chr1	ENSG00000171943	SRGAP2C	120533248	121373248	0.872504591941833	121113248
chr1	ENSG00000171943	SRGAP2C	120533248	121373248	0.85252571105957	121123248
chr1	ENSG00000171943	SRGAP2C	120533248	121373248	0.999999642372131	120843248
chr1	ENSG00000171943	SRGAP2C	120533248	121373248	0.999999403953552	120833248
chr1	ENSG00000171943	SRGAP2C	120533248	121373248	0.999999403953552	120833248
chr1	ENSG00000171943	SRGAP2C	120533248	121373248	0.999999403953552	120833248
chr1	ENSG00000171943	SRGAP2C	120533248	121373248	0.999999403953552	120833248
chr1	ENSG00000171943	SRGAP2C	120533248	121373248	0.999998807907104	120823248
chr1	ENSG00000171943	SRGAP2C	120533248	121373248	0.999998807907104	120823248
chr1	ENSG00000171943	SRGAP2C	120533248	121373248	0.999998807907104	120823248
chr1	ENSG00000171943	SRGAP2C	120533248	121373248	0.999998807907104	120823248
chr1	ENSG00000171943	SRGAP2C	120533248	121373248	0.999998807907104	120823248
chr1	ENSG00000171943	SRGAP2C	120533248	121373248	0.999998807907104	120823248
chr1	ENSG00000171943	SRGAP2C	120533248	121373248	0.999998807907104	120823248
chr1	ENSG00000171943	SRGAP2C	120533248	121373248	0.999997138977051	120813248
chr1	ENSG00000171943	SRGAP2C	120533248	121373248	0.999997138977051	120813248
chr1	ENSG00000171943	SRGAP2C	120533248	121373248	0.999997138977051	120813248
chr1	ENSG00000171943	SRGAP2C	120533248	121373248	0.999997138977051	120813248
chr1	ENSG00000171943	SRGAP2C	120533248	121373248	0.999997138977051	120813248
chr1	ENSG00000171943	SRGAP2C	120533248	121373248	0.999994277954102	120803248
chr1	ENSG00000171943	SRGAP2C	120533248	121373248	0.999994277954102	120803248
chr1	ENSG00000171943	SRGAP2C	120533248	121373248	0.999994277954102	120803248
chr1	ENSG00000171943	SRGAP2C	120533248	121373248	0.999994277954102	120803248
chr1	ENSG00000171943	SRGAP2C	120533248	121373248	0.999994277954102	120803248
chr1	ENSG00000171943	SRGAP2C	120533248	121373248	0.999994277954102	120803248
chr1	ENSG00000171943	SRGAP2C	120533248	121373248	0.999994277954102	120803248
chr1	ENSG00000171943	SRGAP2C	120533248	121373248	0.999992489814758	120793248
chr1	ENSG00000171943	SRGAP2C	120533248	121373248	0.999992489814758	120793248
chr1	ENSG00000171943	SRGAP2C	120533248	121373248	0.999992489814758	120793248
chr1	ENSG00000171943	SRGAP2C	120533248	121373248	0.999992489814758	120793248
chr1	ENSG00000171943	SRGAP2C	120533248	121373248	0.999992489814758	120793248
chr1	ENSG00000171943	SRGAP2C	120533248	121373248	0.999986827373505	120783248
chr1	ENSG00000171943	SRGAP2C	120533248	121373248	0.999986827373505	120783248
chr1	ENSG00000171943	SRGAP2C	120533248	121373248	0.999986827373505	120783248
chr1	ENSG00000171943	SRGAP2C	120533248	121373248	0.999986827373505	120783248
chr1	ENSG00000171943	SRGAP2C	120533248	121373248	0.999988675117493	120773248
chr1	ENSG00000171943	SRGAP2C	120533248	121373248	0.999988675117493	120773248
chr1	ENSG00000171943	SRGAP2C	120533248	121373248	0.999986529350281	120763248
chr1	ENSG00000171943	SRGAP2C	120533248	121373248	0.999986529350281	120763248
chr1	ENSG00000171943	SRGAP2C	120533248	121373248	0.999986529350281	120763248
chr1	ENSG00000171943	SRGAP2C	120533248	121373248	0.999975085258484	120753248
chr1	ENSG00000171943	SRGAP2C	120533248	121373248	0.999975085258484	120753248
chr1	ENSG00000171943	SRGAP2C	120533248	121373248	0.999975085258484	120753248
chr1	ENSG00000171943	SRGAP2C	120533248	121373248	0.999975085258484	120753248
chr1	ENSG00000171943	SRGAP2C	120533248	121373248	0.999975085258484	120753248
chr1	ENSG00000171943	SRGAP2C	120533248	121373248	0.999975085258484	120753248
chr1	ENSG00000171943	SRGAP2C	120533248	121373248	0.895733773708344	121093248
chr1	ENSG00000171943	SRGAP2C	120533248	121373248	0.895733773708344	121093248
chr1	ENSG00000171943	SRGAP2C	120533248	121373248	0.895733773708344	121093248
chr1	ENSG00000171943	SRGAP2C	120533248	121373248	0.86377626657486	121103248
chr1	ENSG00000171943	SRGAP2C	120533248	121373248	0.872504591941833	121113248
chr1	ENSG00000171943	SRGAP2C	120533248	121373248	0.85252571105957	121123248
chr1	ENSG00000171943	SRGAP2C	120533248	121373248	0.999999642372131	120843248
chr1	ENSG00000171943	SRGAP2C	120533248	121373248	0.999999403953552	120833248
chr1	ENSG00000171943	SRGAP2C	120533248	121373248	0.999999403953552	120833248
chr1	ENSG00000171943	SRGAP2C	120533248	121373248	0.999999403953552	120833248
chr1	ENSG00000171943	SRGAP2C	120533248	121373248	0.999999403953552	120833248
chr1	ENSG00000171943	SRGAP2C	120533248	121373248	0.999998807907104	120823248
chr1	ENSG00000171943	SRGAP2C	120533248	121373248	0.999998807907104	120823248
chr1	ENSG00000171943	SRGAP2C	120533248	121373248	0.999998807907104	120823248
chr1	ENSG00000171943	SRGAP2C	120533248	121373248	0.999998807907104	120823248
chr1	ENSG00000171943	SRGAP2C	120533248	121373248	0.999998807907104	120823248
chr1	ENSG00000171943	SRGAP2C	120533248	121373248	0.999998807907104	120823248
chr1	ENSG00000171943	SRGAP2C	120533248	121373248	0.999998807907104	120823248
chr1	ENSG00000171943	SRGAP2C	120533248	121373248	0.999997138977051	120813248
chr1	ENSG00000171943	SRGAP2C	120533248	121373248	0.999997138977051	120813248
chr1	ENSG00000171943	SRGAP2C	120533248	121373248	0.999997138977051	120813248
chr1	ENSG00000171943	SRGAP2C	120533248	121373248	0.999997138977051	120813248
chr1	ENSG00000171943	SRGAP2C	120533248	121373248	0.999997138977051	120813248
chr1	ENSG00000171943	SRGAP2C	120533248	121373248	0.999994277954102	120803248
chr1	ENSG00000171943	SRGAP2C	120533248	121373248	0.999994277954102	120803248
chr1	ENSG00000171943	SRGAP2C	120533248	121373248	0.999994277954102	120803248
chr1	ENSG00000171943	SRGAP2C	120533248	121373248	0.999994277954102	120803248
chr1	ENSG00000171943	SRGAP2C	120533248	121373248	0.999994277954102	120803248
chr1	ENSG00000171943	SRGAP2C	120533248	121373248	0.999994277954102	120803248
chr1	ENSG00000171943	SRGAP2C	120533248	121373248	0.999994277954102	120803248
chr1	ENSG00000171943	SRGAP2C	120533248	121373248	0.999992489814758	120793248
chr1	ENSG00000171943	SRGAP2C	120533248	121373248	0.999992489814758	120793248
chr1	ENSG00000171943	SRGAP2C	120533248	121373248	0.999992489814758	120793248
chr1	ENSG00000171943	SRGAP2C	120533248	121373248	0.999992489814758	120793248
chr1	ENSG00000171943	SRGAP2C	120533248	121373248	0.999992489814758	120793248
chr1	ENSG00000171943	SRGAP2C	120533248	121373248	0.999986827373505	120783248
chr1	ENSG00000171943	SRGAP2C	120533248	121373248	0.999986827373505	120783248
chr1	ENSG00000171943	SRGAP2C	120533248	121373248	0.999986827373505	120783248
chr1	ENSG00000171943	SRGAP2C	120533248	121373248	0.999986827373505	120783248
chr1	ENSG00000171943	SRGAP2C	120533248	121373248	0.999988675117493	120773248
chr1	ENSG00000171943	SRGAP2C	120533248	121373248	0.999988675117493	120773248
chr1	ENSG00000171943	SRGAP2C	120533248	121373248	0.999986529350281	120763248
chr1	ENSG00000171943	SRGAP2C	120533248	121373248	0.999986529350281	120763248
chr1	ENSG00000171943	SRGAP2C	120533248	121373248	0.999986529350281	120763248
chr1	ENSG00000171943	SRGAP2C	120533248	121373248	0.999975085258484	120753248
chr1	ENSG00000171943	SRGAP2C	120533248	121373248	0.999975085258484	120753248
chr1	ENSG00000171943	SRGAP2C	120533248	121373248	0.999975085258484	120753248
chr1	ENSG00000171943	SRGAP2C	120533248	121373248	0.999975085258484	120753248
chr1	ENSG00000171943	SRGAP2C	120533248	121373248	0.999975085258484	120753248
chr1	ENSG00000171943	SRGAP2C	120533248	121373248	0.999975085258484	120753248
chr1	ENSG00000171943	SRGAP2C	120533248	121373248	0.895733773708344	121093248
chr1	ENSG00000171943	SRGAP2C	120533248	121373248	0.895733773708344	121093248
chr1	ENSG00000171943	SRGAP2C	120533248	121373248	0.895733773708344	121093248
chr1	ENSG00000171943	SRGAP2C	120533248	121373248	0.86377626657486	121103248
chr1	ENSG00000171943	SRGAP2C	120533248	121373248	0.872504591941833	121113248
chr1	ENSG00000171943	SRGAP2C	120533248	121373248	0.85252571105957	121123248
chr1	ENSG00000171943	SRGAP2C	120533248	121373248	0.999999642372131	120843248
chr1	ENSG00000171943	SRGAP2C	120533248	121373248	0.999999403953552	120833248
chr1	ENSG00000171943	SRGAP2C	120533248	121373248	0.999999403953552	120833248
chr1	ENSG00000171943	SRGAP2C	120533248	121373248	0.999999403953552	120833248
chr1	ENSG00000171943	SRGAP2C	120533248	121373248	0.999999403953552	120833248
chr1	ENSG00000171943	SRGAP2C	120533248	121373248	0.999998807907104	120823248
chr1	ENSG00000171943	SRGAP2C	120533248	121373248	0.999998807907104	120823248
chr1	ENSG00000171943	SRGAP2C	120533248	121373248	0.999998807907104	120823248
chr1	ENSG00000171943	SRGAP2C	120533248	121373248	0.999998807907104	120823248
chr1	ENSG00000171943	SRGAP2C	120533248	121373248	0.999998807907104	120823248
chr1	ENSG00000171943	SRGAP2C	120533248	121373248	0.999998807907104	120823248
chr1	ENSG00000171943	SRGAP2C	120533248	121373248	0.999998807907104	120823248
chr1	ENSG00000171943	SRGAP2C	120533248	121373248	0.999997138977051	120813248
chr1	ENSG00000171943	SRGAP2C	120533248	121373248	0.999997138977051	120813248
chr1	ENSG00000171943	SRGAP2C	120533248	121373248	0.999997138977051	120813248
chr1	ENSG00000171943	SRGAP2C	120533248	121373248	0.999997138977051	120813248
chr1	ENSG00000171943	SRGAP2C	120533248	121373248	0.999997138977051	120813248
chr1	ENSG00000171943	SRGAP2C	120533248	121373248	0.999994277954102	120803248
chr1	ENSG00000171943	SRGAP2C	120533248	121373248	0.999994277954102	120803248
chr1	ENSG00000171943	SRGAP2C	120533248	121373248	0.999994277954102	120803248
chr1	ENSG00000171943	SRGAP2C	120533248	121373248	0.999994277954102	120803248
chr1	ENSG00000171943	SRGAP2C	120533248	121373248	0.999994277954102	120803248
chr1	ENSG00000171943	SRGAP2C	120533248	121373248	0.999994277954102	120803248
chr1	ENSG00000171943	SRGAP2C	120533248	121373248	0.999994277954102	120803248
chr1	ENSG00000171943	SRGAP2C	120533248	121373248	0.999992489814758	120793248
chr1	ENSG00000171943	SRGAP2C	120533248	121373248	0.999992489814758	120793248
chr1	ENSG00000171943	SRGAP2C	120533248	121373248	0.999992489814758	120793248
chr1	ENSG00000171943	SRGAP2C	120533248	121373248	0.999992489814758	120793248
chr1	ENSG00000171943	SRGAP2C	120533248	121373248	0.999992489814758	120793248
chr1	ENSG00000171943	SRGAP2C	120533248	121373248	0.999986827373505	120783248
chr1	ENSG00000171943	SRGAP2C	120533248	121373248	0.999986827373505	120783248
chr1	ENSG00000171943	SRGAP2C	120533248	121373248	0.999986827373505	120783248
chr1	ENSG00000171943	SRGAP2C	120533248	121373248	0.999986827373505	120783248
chr1	ENSG00000171943	SRGAP2C	120533248	121373248	0.999988675117493	120773248
chr1	ENSG00000171943	SRGAP2C	120533248	121373248	0.999988675117493	120773248
chr1	ENSG00000171943	SRGAP2C	120533248	121373248	0.999986529350281	120763248
chr1	ENSG00000171943	SRGAP2C	120533248	121373248	0.999986529350281	120763248
chr1	ENSG00000171943	SRGAP2C	120533248	121373248	0.999986529350281	120763248
chr1	ENSG00000171943	SRGAP2C	120533248	121373248	0.999975085258484	120753248
chr1	ENSG00000171943	SRGAP2C	120533248	121373248	0.999975085258484	120753248
chr1	ENSG00000171943	SRGAP2C	120533248	121373248	0.999975085258484	120753248
chr1	ENSG00000171943	SRGAP2C	120533248	121373248	0.999975085258484	120753248
chr1	ENSG00000171943	SRGAP2C	120533248	121373248	0.999975085258484	120753248
chr1	ENSG00000171943	SRGAP2C	120533248	121373248	0.999975085258484	120753248
chr1	ENSG00000171943	SRGAP2C	120533248	121373248	0.895733773708344	121093248
chr1	ENSG00000171943	SRGAP2C	120533248	121373248	0.895733773708344	121093248
chr1	ENSG00000171943	SRGAP2C	120533248	121373248	0.895733773708344	121093248
chr1	ENSG00000171943	SRGAP2C	120533248	121373248	0.86377626657486	121103248
chr1	ENSG00000171943	SRGAP2C	120533248	121373248	0.872504591941833	121113248
chr1	ENSG00000171943	SRGAP2C	120533248	121373248	0.85252571105957	121123248
chr1	ENSG00000171943	SRGAP2C	120533248	121373248	0.999999642372131	120843248
chr1	ENSG00000171943	SRGAP2C	120533248	121373248	0.999999403953552	120833248
chr1	ENSG00000171943	SRGAP2C	120533248	121373248	0.999999403953552	120833248
chr1	ENSG00000171943	SRGAP2C	120533248	121373248	0.999999403953552	120833248
chr1	ENSG00000171943	SRGAP2C	120533248	121373248	0.999999403953552	120833248
chr1	ENSG00000171943	SRGAP2C	120533248	121373248	0.999998807907104	120823248
chr1	ENSG00000171943	SRGAP2C	120533248	121373248	0.999998807907104	120823248
chr1	ENSG00000171943	SRGAP2C	120533248	121373248	0.999998807907104	120823248
chr1	ENSG00000171943	SRGAP2C	120533248	121373248	0.999998807907104	120823248
chr1	ENSG00000171943	SRGAP2C	120533248	121373248	0.999998807907104	120823248
chr1	ENSG00000171943	SRGAP2C	120533248	121373248	0.999998807907104	120823248
chr1	ENSG00000171943	SRGAP2C	120533248	121373248	0.999998807907104	120823248
chr1	ENSG00000171943	SRGAP2C	120533248	121373248	0.999997138977051	120813248
chr1	ENSG00000171943	SRGAP2C	120533248	121373248	0.999997138977051	120813248
chr1	ENSG00000171943	SRGAP2C	120533248	121373248	0.999997138977051	120813248
chr1	ENSG00000171943	SRGAP2C	120533248	121373248	0.999997138977051	120813248
chr1	ENSG00000171943	SRGAP2C	120533248	121373248	0.999997138977051	120813248
chr1	ENSG00000171943	SRGAP2C	120533248	121373248	0.999994277954102	120803248
chr1	ENSG00000171943	SRGAP2C	120533248	121373248	0.999994277954102	120803248
chr1	ENSG00000171943	SRGAP2C	120533248	121373248	0.999994277954102	120803248
chr1	ENSG00000171943	SRGAP2C	120533248	121373248	0.999994277954102	120803248
chr1	ENSG00000171943	SRGAP2C	120533248	121373248	0.999994277954102	120803248
chr1	ENSG00000171943	SRGAP2C	120533248	121373248	0.999994277954102	120803248
chr1	ENSG00000171943	SRGAP2C	120533248	121373248	0.999994277954102	120803248
chr1	ENSG00000171943	SRGAP2C	120533248	121373248	0.999992489814758	120793248
chr1	ENSG00000171943	SRGAP2C	120533248	121373248	0.999992489814758	120793248
chr1	ENSG00000171943	SRGAP2C	120533248	121373248	0.999992489814758	120793248
chr1	ENSG00000171943	SRGAP2C	120533248	121373248	0.999992489814758	120793248
chr1	ENSG00000171943	SRGAP2C	120533248	121373248	0.999992489814758	120793248
chr1	ENSG00000171943	SRGAP2C	120533248	121373248	0.999986827373505	120783248
chr1	ENSG00000171943	SRGAP2C	120533248	121373248	0.999986827373505	120783248
chr1	ENSG00000171943	SRGAP2C	120533248	121373248	0.999986827373505	120783248
chr1	ENSG00000171943	SRGAP2C	120533248	121373248	0.999986827373505	120783248
chr1	ENSG00000171943	SRGAP2C	120533248	121373248	0.999988675117493	120773248
chr1	ENSG00000171943	SRGAP2C	120533248	121373248	0.999988675117493	120773248
chr1	ENSG00000171943	SRGAP2C	120533248	121373248	0.999986529350281	120763248
chr1	ENSG00000171943	SRGAP2C	120533248	121373248	0.999986529350281	120763248
chr1	ENSG00000171943	SRGAP2C	120533248	121373248	0.999986529350281	120763248
chr1	ENSG00000171943	SRGAP2C	120533248	121373248	0.999975085258484	120753248
chr1	ENSG00000171943	SRGAP2C	120533248	121373248	0.999975085258484	120753248
chr1	ENSG00000171943	SRGAP2C	120533248	121373248	0.999975085258484	120753248
chr1	ENSG00000171943	SRGAP2C	120533248	121373248	0.999975085258484	120753248
chr1	ENSG00000171943	SRGAP2C	120533248	121373248	0.999975085258484	120753248
chr1	ENSG00000171943	SRGAP2C	120533248	121373248	0.999975085258484	120753248
chr1	ENSG00000171943	SRGAP2C	120533248	121373248	0.895733773708344	121093248
chr1	ENSG00000171943	SRGAP2C	120533248	121373248	0.895733773708344	121093248
chr1	ENSG00000171943	SRGAP2C	120533248	121373248	0.895733773708344	121093248
chr1	ENSG00000171943	SRGAP2C	120533248	121373248	0.86377626657486	121103248
chr1	ENSG00000171943	SRGAP2C	120533248	121373248	0.872504591941833	121113248
chr1	ENSG00000171943	SRGAP2C	120533248	121373248	0.85252571105957	121123248
chr1	ENSG00000171943	SRGAP2C	120533248	121373248	0.999999642372131	120843248
chr1	ENSG00000171943	SRGAP2C	120533248	121373248	0.999999403953552	120833248
chr1	ENSG00000171943	SRGAP2C	120533248	121373248	0.999999403953552	120833248
chr1	ENSG00000171943	SRGAP2C	120533248	121373248	0.999999403953552	120833248
chr1	ENSG00000171943	SRGAP2C	120533248	121373248	0.999999403953552	120833248
chr1	ENSG00000171943	SRGAP2C	120533248	121373248	0.999998807907104	120823248
chr1	ENSG00000171943	SRGAP2C	120533248	121373248	0.999998807907104	120823248
chr1	ENSG00000171943	SRGAP2C	120533248	121373248	0.999998807907104	120823248
chr1	ENSG00000171943	SRGAP2C	120533248	121373248	0.999998807907104	120823248
chr1	ENSG00000171943	SRGAP2C	120533248	121373248	0.999998807907104	120823248
chr1	ENSG00000171943	SRGAP2C	120533248	121373248	0.999998807907104	120823248
chr1	ENSG00000171943	SRGAP2C	120533248	121373248	0.999998807907104	120823248
chr1	ENSG00000171943	SRGAP2C	120533248	121373248	0.999997138977051	120813248
chr1	ENSG00000171943	SRGAP2C	120533248	121373248	0.999997138977051	120813248
chr1	ENSG00000171943	SRGAP2C	120533248	121373248	0.999997138977051	120813248
chr1	ENSG00000171943	SRGAP2C	120533248	121373248	0.999997138977051	120813248
chr1	ENSG00000171943	SRGAP2C	120533248	121373248	0.999997138977051	120813248
chr1	ENSG00000171943	SRGAP2C	120533248	121373248	0.999994277954102	120803248
chr1	ENSG00000171943	SRGAP2C	120533248	121373248	0.999994277954102	120803248
chr1	ENSG00000171943	SRGAP2C	120533248	121373248	0.999994277954102	120803248
chr1	ENSG00000171943	SRGAP2C	120533248	121373248	0.999994277954102	120803248
chr1	ENSG00000171943	SRGAP2C	120533248	121373248	0.999994277954102	120803248
chr1	ENSG00000171943	SRGAP2C	120533248	121373248	0.999994277954102	120803248
chr1	ENSG00000171943	SRGAP2C	120533248	121373248	0.999994277954102	120803248
chr1	ENSG00000171943	SRGAP2C	120533248	121373248	0.999992489814758	120793248
chr1	ENSG00000171943	SRGAP2C	120533248	121373248	0.999992489814758	120793248
chr1	ENSG00000171943	SRGAP2C	120533248	121373248	0.999992489814758	120793248
chr1	ENSG00000171943	SRGAP2C	120533248	121373248	0.999992489814758	120793248
chr1	ENSG00000171943	SRGAP2C	120533248	121373248	0.999992489814758	120793248
chr1	ENSG00000171943	SRGAP2C	120533248	121373248	0.999986827373505	120783248
chr1	ENSG00000171943	SRGAP2C	120533248	121373248	0.999986827373505	120783248
chr1	ENSG00000171943	SRGAP2C	120533248	121373248	0.999986827373505	120783248
chr1	ENSG00000171943	SRGAP2C	120533248	121373248	0.999986827373505	120783248
chr1	ENSG00000171943	SRGAP2C	120533248	121373248	0.999988675117493	120773248
chr1	ENSG00000171943	SRGAP2C	120533248	121373248	0.999988675117493	120773248
chr1	ENSG00000171943	SRGAP2C	120533248	121373248	0.999986529350281	120763248
chr1	ENSG00000171943	SRGAP2C	120533248	121373248	0.999986529350281	120763248
chr1	ENSG00000171943	SRGAP2C	120533248	121373248	0.999986529350281	120763248
chr1	ENSG00000171943	SRGAP2C	120533248	121373248	0.999975085258484	120753248
chr1	ENSG00000171943	SRGAP2C	120533248	121373248	0.999975085258484	120753248
chr1	ENSG00000171943	SRGAP2C	120533248	121373248	0.999975085258484	120753248
chr1	ENSG00000171943	SRGAP2C	120533248	121373248	0.999975085258484	120753248
chr1	ENSG00000171943	SRGAP2C	120533248	121373248	0.999975085258484	120753248
chr1	ENSG00000171943	SRGAP2C	120533248	121373248	0.999975085258484	120753248
chr1	ENSG00000171943	SRGAP2C	120533248	121373248	0.895733773708344	121093248
chr1	ENSG00000171943	SRGAP2C	120533248	121373248	0.895733773708344	121093248
chr1	ENSG00000171943	SRGAP2C	120533248	121373248	0.895733773708344	121093248
chr1	ENSG00000171943	SRGAP2C	120533248	121373248	0.86377626657486	121103248
chr1	ENSG00000171943	SRGAP2C	120533248	121373248	0.872504591941833	121113248
chr1	ENSG00000171943	SRGAP2C	120533248	121373248	0.85252571105957	121123248
chr1	ENSG00000171943	SRGAP2C	120533248	121373248	0.999999642372131	120843248
chr1	ENSG00000171943	SRGAP2C	120533248	121373248	0.999999403953552	120833248
chr1	ENSG00000171943	SRGAP2C	120533248	121373248	0.999999403953552	120833248
chr1	ENSG00000171943	SRGAP2C	120533248	121373248	0.999999403953552	120833248
chr1	ENSG00000171943	SRGAP2C	120533248	121373248	0.999999403953552	120833248
chr1	ENSG00000171943	SRGAP2C	120533248	121373248	0.999998807907104	120823248
chr1	ENSG00000171943	SRGAP2C	120533248	121373248	0.999998807907104	120823248
chr1	ENSG00000171943	SRGAP2C	120533248	121373248	0.999998807907104	120823248
chr1	ENSG00000171943	SRGAP2C	120533248	121373248	0.999998807907104	120823248
chr1	ENSG00000171943	SRGAP2C	120533248	121373248	0.999998807907104	120823248
chr1	ENSG00000171943	SRGAP2C	120533248	121373248	0.999998807907104	120823248
[truncated: 247,033 more rows]
